# Supplementary material for: Iron Supplementation Eliminates Antagonistic Interactions Between Root-Associated Bacteria
Source: Front Microbiol. 2020 Jul 22;11:1742. doi: 10.3389/fmicb.2020.01742 (PMC7387576; doi:10.3389/fmicb.2020.01742)
Supplement: Supplementary file 3 [file Data_Sheet_1.xls]

## Sheet: 0.1X LB + Glc Rep 1 vs An02 Sup
locusId	sysName	gene	desc	(X) Log2 Fold Change in 0.1X LB + 56 mM D-Glc	t-values, X	(Y) Log2 Fold Change in An02 Supernatant	t-values, Y	(y-x)		Supplemental Data 1
PP_2645	PP_2645		magnesium transporter, ATP-dependent	-0.123808	-0.818885	-4.36931	-13.2889	-4.2455		Eng et al, Frontiers in Microbiology
PP_5017	PP_5017		Sec-independent protein translocase protein TatB	0.300275	0.263405	-2.66957	-1.14927	-2.96984
PP_2646	PP_2646		conserved protein of unknown function	0.139694	0.394727	-2.63845	-3.88674	-2.77814
PP_2378	PP_2378		Fe/S biogenesis protein NfuA	0.232755	0.52098	-2.48036	-1.67191	-2.71311
PP_0293	PP_0293		Imidazole glycerol phosphate synthase subunit HisF	-1.02799	-1.63443	-3.27357	-3.33387	-2.24558
PP_1185	PP_1185		Outer membrane protein H1	-0.561365	-1.71877	-2.58179	-5.76574	-2.02043
PP_t12	PP_t12		tRNA-Thr	-0.294002	-0.200078	-2.27445	-0.961555	-1.98045
PP_5216	PP_5216		exopolyphosphatase	0.821688	1.40269	-1.05629	-1.55578	-1.87797
PP_0401	PP_0401		Ribosomal RNA small subunit methyltransferase A	0.454182	0.958455	-1.35014	-2.08894	-1.80432
PP_1912	PP_1912		Phosphate acyltransferase	0.0889804	0.283188	-1.69047	-4.51743	-1.77945
PP_5328	PP_5328		putative phosphate transport system permease protein	0.539204	2.30297	-1.21514	-5.22768	-1.75434
PP_5155	PP_5155		D-3-phosphoglycerate dehydrogenase / alpha-ketoglutarate reductase	-0.584885	-2.06634	-2.32935	-4.11758	-1.74447
PP_1826	PP_1826		Hydrolase, isochorismatase family	1.48171	3.33503	-0.236862	-0.327152	-1.71857
PP_4696	PP_4696		Nitrogen regulation protein NR(I)	0.448059	1.54266	-1.25222	-2.66195	-1.70028
PP_1198	PP_1198		transcriptional regulator, Cro/CI family (higA antitoxin like)	-1.26463	-2.69089	-2.92094	-3.36261	-1.6563
PP_5140	PP_5140		Transcriptional regulator, MerR family	-0.970007	-2.22403	-2.61662	-3.44592	-1.64661
PP_1752	PP_1752		conserved protein of unknown function	-0.0236333	-0.12465	-1.66424	-8.51869	-1.64061
PP_4379	PP_4379		Beta-ketoacyl-acyl-carrier-protein synthase I	0.623773	3.33206	-0.949113	-4.09134	-1.57289
PP_4642	PP_4642		Cyclic diguanosine monophosphate-binding protein	-0.153033	-0.175283	-1.69056	-1.37759	-1.53753
PP_1713	PP_1713		Transcriptional regulator PcaQ	0.200539	0.468988	-1.31495	-2.2853	-1.51549
PP_0339	PP_0339		Pyruvate dehydrogenase E1 component	-0.33714	-1.23744	-1.83704	-3.88651	-1.4999
PP_4836	PP_4836		conserved exported protein of unknown function	0.101091	0.259304	-1.38614	-2.64353	-1.48723
PP_0832	PP_0832		S-adenosylmethionine:tRNA ribosyltransferase-isomerase	0.0693413	0.226051	-1.40405	-2.9847	-1.47339
PP_1460	PP_1460		putative Membrane protein	-0.000222715	-0.00157275	-1.46342	-9.25925	-1.4632
PP_2088	PP_2088		RNA polymerase sigma factor SigX	-0.876791	-1.94199	-2.33588	-4.17756	-1.45909
PP_4902	PP_4902		Oligoribonuclease	-0.382037	-0.537301	-1.83155	-1.22375	-1.44952
PP_3244	PP_3244		Magnesium transporter, MgtC family	-0.296758	-0.886764	-1.71443	-4.72341	-1.41767
PP_4722	PP_4722		Transcription elongation factor GreA	-0.366537	-1.39578	-1.77972	-5.20566	-1.41318
PP_4009	PP_4009		ATP-dependent Clp protease adapter protein ClpS	0.33473	1.01124	-1.07128	-2.78226	-1.40601
PP_4993	PP_4993		Glutathione synthetase	0.306749	0.875226	-1.09772	-2.02233	-1.40447
PP_1898	PP_1898		MotA/TolQ/ExbB proton channel family protein	-0.304641	-0.415101	-1.7086	-1.12111	-1.40396
PP_5225	PP_5225		frataxin	1.82261	2.72605	0.420691	0.539347	-1.40192
PP_4961	PP_4961		putative Lipoprotein	0.362012	0.423631	-0.969397	-1.28344	-1.33141
PP_0007	PP_0007		conserved hypothetical protein	0.454227	1.21569	-0.873082	-1.21501	-1.32731
PP_0937	PP_0937		endoribonuclease G (RNAse G)	0.833565	3.90318	-0.489593	-1.82	-1.32316
PP_5311	PP_5311		putative signal transduction protein	0.0358152	0.209415	-1.26596	-5.85955	-1.30177
PP_1428	PP_1428		Sigma factor AlgU negative regulatory protein	-0.0784298	-0.130699	-1.33144	-1.78503	-1.25301
PP_5007	PP_5007		Polyhydroxyalkanoate granule-associated protein GA2	0.32747	0.783582	-0.910948	-1.84363	-1.23842
PP_1187	PP_1187		sensor protein	-0.145514	-0.474307	-1.38086	-3.36682	-1.23534
PP_4008	PP_4008		ATP-dependent serine protease	-0.194082	-0.832815	-1.41986	-4.60991	-1.22578
PP_4785	PP_4785		conserved exported protein of unknown function	-0.57094	-3.16968	-1.78597	-6.43744	-1.21503
PP_1906	PP_1906		ribosomal large subunit pseudouridine synthase C	0.288331	0.982312	-0.924935	-2.58722	-1.21327
PP_4098	PP_4098		UvrABC system protein C	-0.00348099	-0.00430773	-1.19243	-1.50297	-1.18895
PP_5552	PP_5552		conserved protein of unknown function	0.898699	2.20981	-0.27704	-0.673506	-1.17574
PP_5077	PP_5077		conserved protein of unknown function	-1.50851	-7.38576	-2.67785	-9.0848	-1.16933
PP_3020	PP_3020		putative Serine/threonine protein phosphatase	0.688671	2.46961	-0.480087	-1.86629	-1.16876
PP_2152	PP_2152		glycerophosphoryl diester phosphodiesterase	0.403557	1.21381	-0.762053	-1.11451	-1.16561
PP_0691	PP_0691		Glutamate 5-kinase	-0.853428	-1.38496	-2.00327	-1.85981	-1.14984
PP_4726	PP_4726		Chaperone protein DnaJ	0.262403	0.740318	-0.867971	-1.62199	-1.13037
PP_1015	PP_1015		mannose/glucose ABC transporter, glucose-binding periplasmic protein	0.236728	1.29951	-0.885991	-4.87013	-1.12272
PP_2379	PP_2379		putative cytochrome oxidase biogenesis protein	0.332134	1.40613	-0.78735	-2.57354	-1.11948
PP_1237	PP_1237		4-hydroxy-tetrahydrodipicolinate synthase	-0.379713	-0.445986	-1.49308	-1.58	-1.11337
PP_4782	PP_4782		Phosphomethylpyrimidine kinase	0.21545	0.811015	-0.896	-2.75477	-1.11145
PP_0951	PP_0951		Ribosome hibernation promoting factor	-0.557745	-2.39034	-1.66185	-5.34372	-1.1041
PP_2402	PP_2402		putative Sensor histidine kinase	0.246502	0.353082	-0.854603	-0.560756	-1.1011
PP_1589	PP_1589		uridylyltransferase	8.87e-05	0.000525399	-1.09126	-5.60797	-1.09135
PP_4917	PP_4917		3',5'-cyclic-nucleotide phosphodiesterase	0.15425	0.470124	-0.931158	-2.21505	-1.08541
PP_0368	PP_0368		putative Acyl-CoA dehydrogenase	0.71825	4.82236	-0.361578	-2.44779	-1.07983
PP_4264	PP_4264		oxygen-independent coproporphyrinogen III dehydrogenase	0.206389	1.18196	-0.873088	-4.6873	-1.07948
PP_4058	PP_4058		1,4-alpha-glucan branching enzyme	-0.767518	-2.61606	-1.8417	-1.26752	-1.07418
PP_4005	PP_4005		Leucyl/phenylalanyl-tRNA--protein transferase	0.70167	3.0598	-0.372111	-1.52847	-1.07378
PP_4342	PP_4342		flagellar synthesis regulator, putative ATPase	-0.926888	-2.06849	-1.98243	-2.86645	-1.05555
PP_5533	PP_5533		conserved protein of unknown function	-0.100438	-0.178102	-1.15379	-1.68307	-1.05335
PP_0495	PP_0495		type 1 L-asparaginase	0.295512	1.56723	-0.756115	-3.32287	-1.05163
PP_2030	PP_2030		conserved protein of unknown function	0.0355715	0.110467	-1.01382	-3.10117	-1.0494
PP_0127	PP_0127		Thiol:disulfide interchange protein	-1.02885	-1.63896	-2.07198	-1.40394	-1.04313
PP_1325	PP_1325		putative lipoprotein	0.693599	2.76475	-0.348547	-1.17987	-1.04215
PP_5095	PP_5095		pyrroline-5-carboxylate reductase	-1.85213	-2.03762	-2.88874	-1.94151	-1.03662
PP_4317	PP_4317		conserved protein of unknown function	0.496546	1.73973	-0.539463	-1.85558	-1.03601
PP_1623	PP_1623		RNA polymerase, sigma S (sigma 38) factor	-1.93672	-9.16439	-2.9679	-7.77437	-1.03118
PP_1017	PP_1017		mannose/glucose ABC transporter, permease protein	0.0752787	0.355509	-0.952735	-4.52395	-1.02801
PP_1018	PP_1018		mannose/glucose ABC transporter - ATP binding subunit	0.0193251	0.084725	-1.00303	-4.55486	-1.02236
PP_1099	PP_1099		Cold shock protein CapB	-0.134369	-0.228707	-1.15551	-2.11034	-1.02115
PP_1664	PP_1664		phosphoribosylglycinamide formyltransferase 1	0.0589813	0.121282	-0.962139	-1.63727	-1.02112
PP_1999	PP_1999		membrane protein required for colicin V production	-0.836011	-1.89695	-1.85444	-2.44503	-1.01843
PP_4875	PP_4875		conserved membrane protein of unknown function	-0.164061	-0.519264	-1.18024	-2.61518	-1.01618
PP_1011	PP_1011		glucokinase	0.133248	0.758447	-0.88247	-4.66457	-1.01572
PP_2681	PP_2681		coenzyme PQQ synthesis protein D	0.464885	0.682724	-0.548179	-0.742011	-1.01306
PP_4820	PP_4820		tRNA-dihydrouridine synthase B	0.306674	1.41591	-0.705221	-2.20022	-1.01189
PP_1189	PP_1189		conserved hypothetical protein	0.0449902	0.192176	-0.966126	-3.60454	-1.01112
PP_2322	PP_2322		Major outer membrane lipoprotein	0.498593	2.40312	-0.510593	-3.39455	-1.00919
PP_0725	PP_0725		conserved hypothetical TPR repeat protein	0.430034	1.82992	-0.56688	-1.9304	-0.996915
PP_1224	PP_1224		periplasmic subunit of the TolQRA transport system	-0.85609	-3.23788	-1.8487	-5.16308	-0.99261
PP_0290	PP_0290		Imidazole glycerol phosphate synthase subunit HisH	-0.379137	-2.35532	-1.37071	-5.78786	-0.991569
PP_5053	PP_5053		Protein-export protein SecB	-0.0131397	-0.0670277	-1.00371	-3.90681	-0.990573
PP_4320	PP_4320		cytochrome c-type biogenesis protein	-0.124594	-0.618389	-1.11073	-3.86256	-0.986136
PP_2999	PP_2999		Glyoxalase family protein	0.207312	0.396598	-0.778637	-1.27845	-0.985948
PP_5026	PP_5026		Glucans biosynthesis protein G	0.938658	6.06217	-0.0468084	-0.324671	-0.985466
PP_1719	PP_1719		Tail-specific protease prc	0.0846418	0.452183	-0.900642	-4.39656	-0.985283
PP_0003	PP_0003		16S RNA methyltransferase	-0.0333439	-0.0720014	-1.01846	-2.18893	-0.98512
PP_5495	PP_5495		protein of unknown function	0.256001	0.56711	-0.724826	-1.73015	-0.980826
PP_1268	PP_1268		putative HtrA suppressor protein sohA	0.618217	1.22265	-0.362004	-0.619093	-0.980221
PP_4286	PP_4286		allantoinase	-0.296463	-1.51469	-1.27214	-6.78341	-0.975681
PP_3821	PP_3821		UTP-glucose-1-phosphate uridylyltransferase	1.16326	5.71332	0.188651	1.00398	-0.974613
PP_5321	PP_5321		two-component system sensory histidine kinase	-1.10121	-4.00018	-2.07389	-8.54312	-0.972684
PP_2029	PP_2029		von Willebrand factor type A domain protein	0.522538	1.11178	-0.449745	-0.711307	-0.972283
PP_4546	PP_4546		ATP-dependent helicase HrpA	-0.102155	-0.313353	-1.07186	-2.46692	-0.969705
PP_5294	PP_5294		Ribonuclease PH	0.0214763	0.093843	-0.941312	-3.58626	-0.962788
PP_0888	PP_0888		Photosynthetic apparatus regulatory protein RegA	0.633748	0.797119	-0.313365	-0.2699	-0.947114
PP_2217	PP_2217		enoyl-CoA hydratase	-0.340554	-0.997414	-1.2819	-2.12819	-0.941344
PP_3874	PP_3874		conserved protein of unknown function	0.333256	1.1432	-0.60806	-1.20505	-0.941316
PP_2328	PP_2328		Phosphoadenosine phosphosulfate reductase	-0.352593	-1.22771	-1.28918	-4.03653	-0.936586
PP_5025	PP_5025		Glucans biosynthesis glucosyltransferase H	1.0178	6.50249	0.0925698	0.576677	-0.925227
PP_1309	PP_1309		conserved exported protein of unknown function	0.281588	2.05703	-0.637591	-3.40265	-0.919178
PP_2737	PP_2737		Oxidoreductase, short-chain dehydrogenase/reductase family	0.738625	1.53826	-0.173306	-0.29341	-0.91193
PP_0566	PP_0566		translation-related factor	0.542814	0.979777	-0.368135	-0.573842	-0.91095
PP_0834	PP_0834		Sec translocation complex subunit YajC	1.1352	1.55634	0.230901	0.321524	-0.904301
PP_0086	PP_0086		conserved protein of unknown function	0.380472	0.599695	-0.522508	-0.861124	-0.902981
PP_4662	PP_4662		conserved protein of unknown function	0.282155	0.842543	-0.619649	-1.82579	-0.901804
PP_1352	PP_1352		UPF0234 protein PP_1352	-0.00790817	-0.0364023	-0.908796	-2.7076	-0.900888
PP_t49	PP_t49		tRNA-Met	1.09399	2.55603	0.193393	0.908854	-0.900597
PP_0440	PP_0440		Elongation factor Tu-A	-0.0501596	-0.11895	-0.949699	-2.16566	-0.899539
PP_5232	PP_5232		conserved protein of unknown function	-0.387939	-0.975535	-1.28625	-2.65075	-0.898313
PP_5705	PP_5705		protein of unknown function	0.3403	0.48387	-0.55394	-0.869973	-0.89424
PP_2932	PP_2932		Amidase family protein	-0.467575	-2.87441	-1.36131	-6.13105	-0.893734
PP_1669	PP_1669		NLP/P60 family protein	0.273881	1.08414	-0.614072	-3.59055	-0.887953
PP_0292	PP_0292		phosphoribosylformimino-5-aminoimidazole carboxamide ribonucleotide isomerase	-0.289233	-1.20029	-1.17299	-3.64792	-0.883761
PP_2080	PP_2080		NAD-specific glutamate dehydrogenase	-0.200705	-1.59969	-1.07897	-8.39673	-0.878261
PP_4271	PP_4271		conserved protein of unknown function	0.863654	0.948416	-0.0130547	-0.0129221	-0.876708
PP_0978	PP_0978		conserved protein of unknown function	-1.18005	-2.11806	-2.03749	-5.39899	-0.857442
PP_2327	PP_2327		transcriptional dual regulator / CysB-O-acetyl-L-serine	0.409092	1.593	-0.44484	-1.75293	-0.853932
PP_5227	PP_5227		diaminopimelate decarboxylase	0.416935	2.09192	-0.436722	-2.06409	-0.853657
PP_0111	PP_0111		Electron transport protein SCO1/SenC	0.0414256	0.200418	-0.811029	-4.00157	-0.852455
PP_2695	PP_2695		Transcriptional regulator, LysR family	0.962732	2.05955	0.110375	0.326432	-0.852357
PP_5202	PP_5202		putative cell division protein	0.560887	1.36773	-0.28871	-0.634921	-0.849597
PP_5453	PP_5453		conserved protein of unknown function	2.10464	2.82163	1.25506	1.23962	-0.84958
PP_5546	PP_5546		conserved protein of unknown function	0.800535	2.60607	-0.0443804	-0.0971502	-0.844916
PP_2907	PP_2907		DNA-binding response regulator	-0.299298	-0.89808	-1.14062	-2.90581	-0.841319
PP_3376	PP_3376		putative phosphonate dehydrogenase	0.282881	1.2278	-0.551501	-2.26931	-0.834382
PP_2360	PP_2360		putative type 1 pili subunit CsuA/B protein	0.153278	0.564846	-0.680402	-2.93531	-0.83368
PP_0145	PP_0145		Na+/Pi-cotransporter	-0.203741	-1.15738	-1.03706	-3.8524	-0.833319
PP_0697	PP_0697		ribosomal-protein-S18-alanine N-acetyltransferase	0.372879	2.43975	-0.45685	-2.03272	-0.829729
PP_3286	PP_3286		DNA-binding transcriptional repressor PaaX(phenylacetyl-CoA)	-0.236184	-1.0723	-1.065	-3.30404	-0.828821
PP_4997	PP_4997		pyrimidine operon regulatory protein/uracil phosphoribosyltransferase	-0.203414	-0.413932	-1.02809	-2.40722	-0.824674
PP_2277	PP_2277		conserved protein of unknown function	0.297128	1.26778	-0.525423	-2.47415	-0.822552
PP_0361	PP_0361		putative Competence protein ComF	0.384878	0.920375	-0.429941	-1.53738	-0.814818
PP_0048	PP_0048		conserved protein of unknown function	0.99276	1.62403	0.17819	0.263444	-0.81457
PP_3052	PP_3052		conserved protein of unknown function	0.962854	1.52841	0.150893	0.220815	-0.811961
PP_5557	PP_5557		protein of unknown function	0.370621	1.08112	-0.439652	-1.11106	-0.810273
PP_1654	PP_1654		cysteine synthase B	-0.374195	-0.906698	-1.18159	-0.806284	-0.807396
PP_0345	PP_0345		putative Heptose kinase WapP	0.538881	2.1421	-0.2618	-0.973803	-0.80068
PP_0266	PP_0266		Agmatine deiminase	-0.143775	-0.785067	-0.944113	-4.94507	-0.800338
PP_2107	PP_2107		conserved protein of unknown function	0.933826	1.96833	0.136333	0.241744	-0.797493
PP_2429	PP_2429		putative Membrane protein	0.580572	0.806857	-0.211993	-0.278714	-0.792566
PP_4942	PP_4942		conserved protein of unknown function	1.03273	2.80822	0.243155	0.688892	-0.789577
PP_1430	PP_1430		putative periplasmic serine endoprotease DegP-like	-0.278147	-1.24914	-1.06721	-5.69192	-0.78906
PP_4660	PP_4660		Transcriptional regulator, LysR family	0.579915	2.3524	-0.20746	-0.741888	-0.787376
PP_5350	PP_5350		Transcriptional regulator, RpiR family	-0.728647	-1.63113	-1.51554	-2.17452	-0.786889
PP_3245	PP_3245		conserved protein of unknown function	0.183385	0.305324	-0.6025	-1.18128	-0.785885
PP_1186	PP_1186		two component system DNA-binding transcriptional dual regulator	1.18589	1.15693	0.401634	0.363008	-0.784258
PP_0022	PP_0022		hypothetical protein	-0.220998	-0.223251	-1.00516	-0.869727	-0.784161
PP_1344	PP_1344		conserved protein of unknown function	0.279727	0.495443	-0.497139	-0.727132	-0.776867
PP_3073	PP_3073		3-hydroxybutyrate dehydrogenase	0.337306	1.68659	-0.424246	-1.4537	-0.761553
PP_0848	PP_0848		donor of Fe2+ and regulator of cysteine desulfurase activity	0.295086	0.613012	-0.463908	-0.528558	-0.758994
PP_2624	PP_2624		conserved protein of unknown function	0.355512	1.19809	-0.402341	-1.45974	-0.757853
PP_1013	PP_1013		Sensor histidine kinase	0.393597	1.69482	-0.362638	-1.47511	-0.756236
PP_4168	PP_4168		conserved protein of unknown function	0.15327	0.704431	-0.599873	-2.2986	-0.753143
PP_4909	PP_4909		phosphoserine phosphatase	-2.21366	-6.17955	-2.96642	-5.86841	-0.752755
PP_1674	PP_1674		5,6-dimethylbenzimidazole synthase	-0.199468	-0.694395	-0.945573	-4.11729	-0.746105
PP_4835	PP_4835		conserved exported protein of unknown function	0.0779127	0.120929	-0.666899	-1.97459	-0.744812
PP_2121	PP_2121		putative Lipoprotein	0.459187	0.910232	-0.284747	-0.452664	-0.743934
PP_4301	PP_4301		Pyruvate kinase	0.198498	0.671815	-0.54177	-1.41113	-0.740268
PP_5329	PP_5329		putative phosphate ABC transporter, periplasmic phosphate-binding protein	0.131138	0.782828	-0.596072	-3.1452	-0.72721
PP_5278	PP_5278		4-guanidinobutyraldehyde dehydrogenase	0.61461	2.92341	-0.11199	-0.550713	-0.726599
PP_0246	PP_0246		two-component system DNA-binding response transcriptional dual regulator	0.539341	1.00369	-0.18555	-0.281614	-0.724891
PP_3999	PP_3999		Uroporphyrinogen-III C-methyltransferase/Precorrin-2 dehydrogenase/Sirohydrochlorin ferrochelatase	-0.527633	-2.28188	-1.24044	-5.04286	-0.712807
PP_3496	PP_3496		Endoribonuclease L-PSP	0.250628	1.10723	-0.460595	-1.8113	-0.711223
PP_5502	PP_5502		ribosome modulation factor	-0.322267	-1.31793	-1.02106	-2.63596	-0.69879
PP_5168	PP_5168		sulfate/thiosulfate import ATP-binding protein	-0.204813	-0.641141	-0.901073	-2.90377	-0.696261
PP_1550	PP_1550		Transcriptional regulator, Cro/CI family	0.586914	2.57438	-0.105538	-0.454062	-0.692452
PP_3164	PP_3164		1,6-dihydroxycyclohexa-2,4-diene-1-carboxylate dehydrogenase	0.684	2.54412	-0.00164599	-0.00464392	-0.685646
PP_0250	PP_0250		heat shock protein Hsp15 involved in ribosome recycling	0.754999	1.28138	0.0699685	0.122871	-0.68503
PP_1736	PP_1736		conserved protein of unknown function	0.300151	0.7766	-0.384847	-0.803736	-0.684998
PP_2073	PP_2073		Acetyltransferase, GNAT family	0.918972	2.90162	0.234144	0.703507	-0.684828
PP_4837	PP_4837		conserved protein of unknown function	0.164079	0.562957	-0.517651	-1.46353	-0.68173
PP_2331	PP_2331		conserved membrane protein of unknown function	0.447663	2.94319	-0.232948	-1.33562	-0.680611
PP_5689	PP_5689		conserved protein of unknown function	0.557423	2.16454	-0.120104	-0.426225	-0.677527
PP_2137	PP_2137		beta-ketoadipyl CoA thiolase, beta component	0.379134	1.17006	-0.297947	-0.81776	-0.677081
PP_2449	PP_2449		conserved protein of unknown function	0.540751	2.41388	-0.133152	-0.604701	-0.673904
PP_3002	PP_3002		shikimate dehydrogenase-related enzyme	0.27132	0.397303	-0.399874	-0.832771	-0.671194
PP_4478	PP_4478		N-succinylglutamate 5-semialdehyde dehydrogenase	-0.348473	-1.98565	-1.01849	-5.102	-0.670016
PP_2520	PP_2520		conserved protein of unknown function	0.855679	1.87711	0.190374	0.441576	-0.665305
PP_3924	PP_3924		conserved protein of unknown function	0.31577	1.12017	-0.349279	-0.891638	-0.665049
PP_1513	PP_1513		Ribosomal RNA small subunit methyltransferase J	0.0486497	0.0973914	-0.613693	-1.70445	-0.662343
PP_4488	PP_4488		conserved exported protein of unknown function	0.546661	2.59794	-0.113755	-0.561387	-0.660416
PP_3411	PP_3411		conserved protein of unknown function	0.515036	0.457888	-0.143941	-0.192029	-0.658977
PP_3906	PP_3906		conserved protein of unknown function	0.209837	0.525691	-0.447765	-0.625595	-0.657602
PP_0352	PP_0352		RNA polymerase sigma-70 factor, ECF subfamily	0.462721	1.87351	-0.194277	-0.641293	-0.656998
PP_2118	PP_2118		conserved protein of unknown function	0.637205	1.62932	-0.0177529	-0.0502924	-0.654958
PP_4399	PP_4399		putative Glutamine synthetase	-0.112314	-0.514913	-0.762679	-4.52246	-0.650365
PP_4789	PP_4789		heat shock protein, Co2+ and Mg2+ efflux protein	0.0266597	0.124066	-0.623443	-2.82963	-0.650103
PP_4505	PP_4505		Sensor histidine kinase	-0.0660908	-0.255146	-0.712912	-2.80593	-0.646821
PP_4519	PP_4519		Agglutination protein	0.29872	2.24655	-0.347396	-2.60565	-0.646117
PP_1204	PP_1204		putative Lipoprotein	0.550439	2.23444	-0.0952835	-0.397796	-0.645723
PP_3453	PP_3453		putative Sensor protein RstB	0.0978308	0.667706	-0.546551	-3.42616	-0.644381
PP_0685	PP_0685		conserved protein of unknown function	0.643141	1.08845	0.002028	0.00385081	-0.641113
PP_1673	PP_1673		cobyrinate a,c-diamide synthase	-0.177221	-0.748694	-0.816324	-3.08455	-0.639103
PP_0674	PP_0674		ADP/ATP ratio sensor and inhibitor of translation	-0.256118	-1.81052	-0.891742	-6.09757	-0.635624
PP_4204	PP_4204		antitoxin of the type II toxin-antitoxin MqsRA system and DNA-binding transcriptional repressor	-0.478809	-1.75183	-1.11417	-3.70486	-0.635358
PP_4574	PP_4574		conserved protein of unknown function	0.218563	1.23315	-0.416018	-2.60134	-0.634581
PP_1208	PP_1208		conserved protein of unknown function, SlyX family	-0.679171	-1.23326	-1.30915	-1.79107	-0.629979
PP_1178	PP_1178		conserved protein of unknown function	0.863908	3.34866	0.234089	0.680342	-0.629819
PP_2889	PP_2889		putative Transmembrane regulator PrtR	0.980698	3.88752	0.35423	1.44038	-0.626468
PP_4099	PP_4099		two-componenent system BarA/UvrY - regulatory subunit	2.39108	23.469	1.76647	16.4819	-0.624605
PP_0232	PP_0232		ATP-binding taurine transporter subunit	0.575214	0.882013	-0.0484574	-0.068547	-0.623672
PP_2215	PP_2215		acetyl-CoA acetyltransferase	0.253644	0.926486	-0.3695	-1.17164	-0.623144
PP_4684	PP_4684		conserved protein of unknown function with kinase-like domain	0.0156689	0.0799851	-0.607118	-2.8335	-0.622787
PP_2759	PP_2759		ribose ABC transporter - ATP-binding subunit	0.0104045	0.0213373	-0.61131	-2.0032	-0.621714
PP_1468	PP_1468		Tyrosine recombinase XerD	0.419197	0.464861	-0.20181	-0.196883	-0.621007
PP_2330	PP_2330		conserved protein of unknown function	0.414415	1.42268	-0.206558	-0.795399	-0.620973
PP_1872	PP_1872		glutamate-pyruvate aminotransferase	0.0681946	0.445274	-0.549255	-3.64628	-0.617449
PP_3916	PP_3916		conserved protein of unknown function	0.610691	1.89163	-0.00668722	-0.0195617	-0.617378
PP_3808	PP_3808		Antibiotic synthesis protein MbtH	0.39905	0.722936	-0.217784	-0.427377	-0.616835
PP_1016	PP_1016		mannose/glucose ABC transporter, permease protein	0.0271315	0.154773	-0.586823	-3.84576	-0.613955
PP_4143	PP_4143		conserved protein of unknown function	0.29439	1.16687	-0.318981	-1.14102	-0.613371
PP_1716	PP_1716		Transcriptional regulator, Cro/CI family	0.333504	1.18891	-0.277014	-0.910415	-0.610517
PP_5218	PP_5218		DedA family protein	0.343623	1.42803	-0.265713	-1.22644	-0.609335
PP_0484	PP_0484		transporter of an unknown substrate	0.366062	1.80792	-0.241436	-1.10916	-0.607497
PP_1094	PP_1094		putative electron transport complex protein	0.243564	1.63368	-0.361661	-1.74599	-0.605225
PP_1903	PP_1903		putative phosphotyrosine-protein phosphatase	0.253271	0.650754	-0.349899	-0.984908	-0.60317
PP_2144	PP_2144		Transcriptional regulator, TetR family	-0.505124	-1.50812	-1.09692	-3.11978	-0.591793
PP_2320	PP_2320		conserved exported protein of unknown function	0.484358	3.86547	-0.10549	-0.781289	-0.589847
PP_0289	PP_0289		Imidazoleglycerol-phosphate dehydratase	0.181068	0.999936	-0.408235	-1.78686	-0.589303
PP_4268	PP_4268		nucleoid-associated broad specificity regulator	1.41939	1.59388	0.830122	0.536985	-0.589268
PP_2939	PP_2939		toxin of the YefM-YoeB antitoxin/toxin complex and DNA-binding transcriptional repressor	0.347711	1.02975	-0.240807	-0.713107	-0.588518
PP_0062	PP_0062		3-methyl-adenine DNA glycosylase I	0.367554	1.53495	-0.220384	-0.797308	-0.587938
PP_0593	PP_0593		putative ribosome-binding factor	2.5111	1.73372	1.92446	1.31626	-0.586639
PP_1374	PP_1374		conserved protein of unknown function	-0.3028	-1.17057	-0.886608	-3.72609	-0.583807
PP_3460	PP_3460		quinohemoprotein amine dehydrogenase, gamma subunit	0.69449	2.14342	0.110694	0.312856	-0.583796
PP_3136	PP_3136		putative O-acetyltransferase	0.613161	2.01298	0.0312909	0.127789	-0.58187
PP_1216	PP_1216		Holliday junction ATP-dependent DNA helicase RuvA	-0.0492329	-0.0541158	-0.630316	-0.629961	-0.581083
PP_2903	PP_2903		peptidyl-prolyl cis-trans isomerase B (rotamase B)	0.209226	0.214429	-0.371306	-0.894607	-0.580532
PP_1650	PP_1650		Sensor protein GacS	2.44277	22.9759	1.86299	16.0329	-0.579778
PP_2650	PP_2650		putative 4-hydroxybutyrate dehydrogenase	0.217653	0.440269	-0.362064	-1.14044	-0.579717
PP_0630	PP_0630		DNA gyrase inhibitor YacG	0.394611	0.448183	-0.181854	-0.190618	-0.576465
PP_0001	PP_0001		probable chromosome-partitioning protein	0.59075	0.606634	0.0148021	0.0118095	-0.575948
PP_0082	PP_0082		tryptophan synthase alpha chain	0.403204	1.42062	-0.168167	-0.515321	-0.571371
PP_2847	PP_2847		Urease accessory protein UreJ	-0.251551	-0.500234	-0.822815	-1.85926	-0.571264
PP_5182	PP_5182		polyamine:pyruvate transaminase	-0.000394738	-0.00217518	-0.570568	-2.83858	-0.570173
PP_5571	PP_5571		conserved protein of unknown function	0.689606	1.36879	0.1209	0.226953	-0.568707
PP_5185	PP_5185		acetylglutamate kinase-like protein (regulatory domain)/amino acid N-acetyltransferase	-0.756837	-2.71027	-1.32288	-4.72258	-0.566045
PP_5583	PP_5583		conserved protein of unknown function	0.860685	2.05617	0.297585	0.64105	-0.5631
PP_4619	PP_4619		Maleylacetoacetate isomerase	-0.242114	-1.22319	-0.804993	-3.94861	-0.562879
PP_5241	PP_5241		DNA-binding response regulator, LuxR family	0.106886	0.390123	-0.455032	-1.55994	-0.561918
PP_2575	PP_2575		conserved exported protein of unknown function	0.184435	0.323327	-0.375792	-1.15959	-0.560227
PP_0972	PP_0972		UPF0213 protein PP_0972	0.931277	3.43644	0.376176	1.47634	-0.5551
PP_4573	PP_4573		ATPase, AAA family	-0.134078	-0.935363	-0.687799	-4.1394	-0.553721
PP_1407	PP_1407		Sulfate transporter	0.170991	0.964925	-0.380193	-2.39255	-0.551183
PP_4636	PP_4636		acetyl-CoA acetyltransferase	-0.0522125	-0.214778	-0.602976	-2.90386	-0.550763
PP_4171	PP_4171		conserved exported protein of unknown function	1.03481	8.76444	0.484732	4.30652	-0.550076
PP_0692	PP_0692		conserved protein of unknown function	0.246342	1.20142	-0.303445	-1.35411	-0.549787
PP_0773	PP_0773		OmpA/MotB domain-containing protein	0.0952125	0.418548	-0.454535	-2.23666	-0.549747
PP_1324	PP_1324		putative endonuclease distantly related to archaeal Holliday junction resolvase	1.10075	3.75788	0.551672	1.87095	-0.549074
PP_0761	PP_0761		Ribosomal RNA small subunit methyltransferase C	0.131569	0.684747	-0.417343	-2.10025	-0.548912
PP_1041	PP_1041		twin arginine protein export complex subunit	0.563419	1.32905	0.0161863	0.0345169	-0.547233
PP_0274	PP_0274		putative transcriptional regulator containing HTH domain	-0.216952	-0.485002	-0.763828	-1.47346	-0.546876
PP_3508	PP_3508		Protein CobW	-0.216199	-0.662205	-0.762718	-1.71037	-0.546519
PP_3035	PP_3035		conserved protein of unknown function	0.0339909	0.0451285	-0.510538	-0.962119	-0.544529
PP_3819	PP_3819		glutathione reductase (NADPH)	0.164252	0.765285	-0.379583	-1.8421	-0.543835
PP_3757	PP_3757		Chemotaxis protein CheY	0.806026	3.30387	0.263289	0.709491	-0.542737
PP_0173	PP_0173		putative transcriptional factor-related protein	-0.12917	-0.6283	-0.670153	-3.04868	-0.540983
PP_3840	PP_3840		conserved protein of unknown function	-0.248859	-0.45424	-0.787977	-1.31762	-0.539118
PP_2928	PP_2928		Saccharopine dehydrogenase	-0.316655	-1.77902	-0.855559	-5.11593	-0.538905
PP_5322	PP_5322		putative metal ion transporter	-0.487893	-2.28853	-1.02545	-4.25114	-0.537554
PP_4793	PP_4793		conserved protein of unknown function	0.0763218	0.147063	-0.460143	-1.19582	-0.536465
PP_4130	PP_4130		NADH:ubiquinone oxidoreductase, membrane subunit M	0.45802	1.54855	-0.0783422	-0.241314	-0.536363
PP_1310	PP_1310		conserved hypothetical protein	0.0217906	0.0499675	-0.512583	-1.43824	-0.534373
PP_0672	PP_0672		Sensory box protein	-0.0638114	-0.518552	-0.597676	-4.48565	-0.533865
PP_1757	PP_1757		DNA-binding transcriptional dual regulator	0.173435	0.859244	-0.358401	-1.02857	-0.531836
PP_0901	PP_0901		DNA-binding response regulator	0.83998	5.70633	0.308744	1.98919	-0.531235
PP_4620	PP_4620		Fumarylacetoacetase	0.109338	0.60495	-0.420138	-2.35058	-0.529476
PP_1366	PP_1366		Transcriptional regulator MvaT, P16 subunit	0.187471	0.300244	-0.338031	-0.696376	-0.525502
PP_4610	PP_4610		conserved protein of unknown function containing PepSY-associated TM helix domain	-0.19004	-1.29204	-0.714055	-4.7346	-0.524015
PP_2371	PP_2371		Sulphite reductase hemoprotein, beta subunit	0.0255265	0.0958454	-0.49836	-2.1088	-0.523887
PP_5674	PP_5674		conserved protein of unknown function	-0.066643	-0.178889	-0.590505	-1.82649	-0.523862
PP_1020	PP_1020		putative glucose-6-phosphate 1-epimerase	-0.033003	-0.0856327	-0.553694	-1.48548	-0.520691
PP_3596	PP_3596		D-lysine oxidase	0.314073	1.91303	-0.205683	-0.97728	-0.519756
PP_5035	PP_5035		Histidine utilization repressor	-0.393998	-1.81093	-0.913348	-3.59381	-0.51935
PP_4518	PP_4518		conserved protein of unknown function	0.392614	1.84072	-0.126227	-0.554413	-0.518841
PP_1892	PP_1892		conserved protein of unknown function	-0.0124213	-0.0339862	-0.530519	-1.34449	-0.518098
PP_3041	PP_3041		conserved protein of unknown function	0.0637361	0.22486	-0.45374	-1.57809	-0.517476
PP_2304	PP_2304		putative Peptidyl-prolyl cis-trans isomerase D	-0.123059	-0.543007	-0.638799	-2.89227	-0.51574
PP_5270	PP_5270		D-amino-acid:quinone oxidoreductase (deaminating)	0.152797	0.865164	-0.36094	-1.53874	-0.513737
PP_1303	PP_1303		Sulfate adenylyltransferase subunit 2	0.22421	1.18783	-0.28952	-1.22597	-0.51373
PP_2613	PP_2613		conserved protein of unknown function	0.208297	1.36801	-0.303966	-1.46433	-0.512263
PP_0275	PP_0275		conserved protein of unknown function	0.325509	1.43528	-0.18585	-0.562894	-0.51136
PP_4829	PP_4829		putative precorrin-3B synthase	-0.00115165	-0.00303441	-0.511472	-1.1575	-0.51032
PP_4531	PP_4531		conserved exported protein of unknown function	0.286545	0.720219	-0.222818	-0.758339	-0.509363
PP_1536	PP_1536		conserved protein of unknown function	0.150639	0.52173	-0.354801	-1.06928	-0.50544
PP_3085	PP_3085		putative Transmembrane sensor	0.105983	0.536459	-0.398667	-1.86738	-0.50465
PP_2959	PP_2959		Alkylhydroperoxidase AhpD domain protein	-0.0487461	-0.250575	-0.54989	-1.89645	-0.501144
PP_2336	PP_2336		aconitate hydratase 1	0.237676	0.350667	-0.262735	-0.171333	-0.50041
PP_4217	PP_4217		outer membrane ferripyoverdine receptor FpvA, TonB-dependent	-0.152546	-1.30351	-0.651959	-5.67707	-0.499413
PP_3137	PP_3137		Glycosyl transferase, group 2 family protein	0.29723	1.57409	-0.200855	-1.14262	-0.498086
PP_2074	PP_2074		Transcriptional regulator, LysR family	0.707463	2.87054	0.211515	0.807094	-0.495947
PP_2459	PP_2459		ribose pyranase	-0.310103	-1.24763	-0.806023	-2.03279	-0.49592
PP_2793	PP_2793		Acyl-CoA dehydrogenase family protein	1.09922	2.51982	0.603645	1.02925	-0.495571
PP_1225	PP_1225		7-carboxy-7-deazaguanine synthase	0.558135	2.0471	0.0626324	0.243341	-0.495502
PP_4006	PP_4006		Putative arginyl-tRNA--protein transferase	0.265888	1.83183	-0.229558	-1.5155	-0.495446
PP_2530	PP_2530		conserved protein of unknown function	0.128158	0.44123	-0.366278	-1.30318	-0.494436
PP_0633	PP_0633		Type 4 fimbrial assembly protein PilC	0.416872	1.37495	-0.0775477	-0.322115	-0.494419
PP_4528	PP_4528		conserved protein of unknown function	0.123363	0.336332	-0.37057	-0.970348	-0.493933
PP_5485	PP_5485		putative N-acetyltransferase, GNAT domain	0.668434	2.57536	0.174638	0.741325	-0.493796
PP_3312	PP_3312		putative Heat shock protein	0.0671457	0.168773	-0.425715	-0.719805	-0.49286
PP_3190	PP_3190		Ornithine cyclodeaminase/mu-crystallin family protein	-0.138886	-0.226476	-0.629826	-2.07322	-0.490939
PP_0537	PP_0537		putative transcriptional regulator	0.0656014	0.397882	-0.424179	-2.41264	-0.48978
PP_4504	PP_4504		conserved exported protein of unknown function	-0.072708	-0.161822	-0.561621	-1.17115	-0.488913
PP_2972	PP_2972		conserved protein of unknown function	0.212446	0.568722	-0.276069	-0.842297	-0.488515
PP_4102	PP_4102		conserved protein of unknown function	-0.0142165	-0.0345017	-0.501162	-1.69316	-0.486946
PP_2514	PP_2514		4-carboxy-4-hydroxy-2-oxoadipic acid aldolase	0.209222	0.86376	-0.277623	-0.886639	-0.486846
PP_1804	PP_1804		Glycosyl transferase WbpL	0.417994	2.48554	-0.0679007	-0.397803	-0.485895
PP_4830	PP_4830		precorrin-6Y C(5,15)-methyltransferase	-0.11087	-0.388169	-0.595944	-2.09707	-0.485075
PP_0291	PP_0291		conserved protein of unknown function	0.173794	0.584201	-0.311105	-0.75725	-0.484899
PP_5346	PP_5346		pyruvate carboxylase subunit B	-0.547821	-3.08455	-1.03145	-6.01565	-0.483631
PP_1372	PP_1372		conserved protein of unknown function	0.139944	0.652719	-0.343533	-1.63693	-0.483477
PP_3324	PP_3324		GTP cyclohydrolase I	0.0783157	0.375655	-0.404912	-2.36711	-0.483227
PP_1488	PP_1488		Methyl-accepting chemotaxis transducer	0.181256	1.4518	-0.300205	-2.19256	-0.481461
PP_1742	PP_1742		conserved inner membrane protein of unknown function	0.129357	0.389683	-0.350246	-0.85093	-0.479603
PP_2906	PP_2906		Sensor histidine kinase	0.1351	0.651716	-0.342522	-1.76507	-0.477622
PP_3721	PP_3721		Arginine--pyruvate transaminase AruH	0.117804	0.645547	-0.359402	-2.18548	-0.477206
PP_4246	PP_4246		Periplasmic binding protein	0.103946	0.720274	-0.373176	-2.46789	-0.477123
PP_3864	PP_3864		putative Phage FluMu DNA circulation protein	0.220014	0.738882	-0.256915	-0.83112	-0.476928
PP_3213	PP_3213		ABC transporter, periplasmic binding component-related protein	0.1794	1.13362	-0.296611	-1.82025	-0.476011
PP_3910	PP_3910		conserved protein of unknown function	0.249671	1.45293	-0.225554	-1.45853	-0.475226
PP_5180	PP_5180		spermidine/putrescine ABC transporter - periplasmic subunit	0.034373	0.248868	-0.439318	-2.84901	-0.473692
PP_5437	PP_5437		protein of unknown function	0.315817	1.30036	-0.15736	-0.492384	-0.473177
PP_5428	PP_5428		conserved exported protein of unknown function	0.0381374	0.165895	-0.43479	-2.0902	-0.472927
PP_0326	PP_0326		sarcosine oxidase subunit gamma	0.176984	0.510358	-0.295204	-1.07667	-0.472187
PP_1566	PP_1566		Peptidase U35	0.145448	0.813423	-0.326388	-1.35526	-0.471836
PP_0959	PP_0959		phospholipid ABC transporter	-1.38122	-2.44799	-1.84944	-2.8074	-0.468224
PP_5137	PP_5137		ferric iron ABC transporter, ATP-binding protein	0.207963	1.25351	-0.259623	-1.31341	-0.467586
PP_2403	PP_2403		Chemotaxis protein CheY	0.258974	0.341635	-0.208407	-0.338356	-0.467381
PP_2153	PP_2153		conserved protein of unknown function	0.209248	0.687304	-0.257322	-0.703434	-0.466569
PP_2067	PP_2067		putative EmrB/QacA family drug resistance transporter	0.405532	1.40575	-0.0592644	-0.22817	-0.464796
PP_4449	PP_4449		conserved protein of unknown function	-0.0662264	-0.233103	-0.529507	-1.64486	-0.46328
PP_1676	PP_1676		subunit of adenosylcobinamide-phosphate synthase beta component	0.526781	2.43076	0.0643696	0.295319	-0.462412
PP_1211	PP_1211		conserved protein of unknown function	-0.133776	-0.435112	-0.593048	-2.43344	-0.459273
PP_1051	PP_1051		Type II secretion pathway protein XcpV	0.451764	1.7212	-0.00748768	-0.023703	-0.459251
PP_4067	PP_4067		methylcrotonyl-CoA carboxylase biotin-containing subunit alpha	-0.0626536	-0.388829	-0.521798	-2.74113	-0.459144
PP_1918	PP_1918		septation protein	0.64822	5.28937	0.190917	1.54767	-0.457303
PP_5553	PP_5553		conserved protein of unknown function	0.280684	1.42848	-0.176508	-0.995387	-0.457192
PP_5490	PP_5490		site-specific DNA recombinase	0.174024	0.561929	-0.282931	-1.34715	-0.456955
PP_0508	PP_0508		conserved exported protein of unknown function	0.182758	0.548874	-0.273299	-0.545912	-0.456057
PP_4899	PP_4899		ADP-dependent (S)-NAD(P)H-hydrate dehydratase	0.215287	1.10532	-0.239698	-1.34996	-0.454985
PP_2878	PP_2878		conserved protein of unknown function	0.012119	0.0240127	-0.442669	-0.557775	-0.454788
PP_4551	PP_4551		Hydrolase, alpha/beta fold family	0.456937	2.72137	0.00261222	0.0155211	-0.454324
PP_3707	PP_3707		conserved protein of unknown function	0.100178	0.354981	-0.352919	-1.55875	-0.453097
PP_1679	PP_1679		Nicotinate-nucleotide--dimethylbenzimidazole phosphoribosyltransferase	0.306735	1.06219	-0.146198	-0.296855	-0.452933
PP_5070	PP_5070		ParA family protein	0.365739	1.36866	-0.0852266	-0.413579	-0.450966
PP_3328	PP_3328		putative Ring-cleaving dioxygenase	0.312292	0.909485	-0.138641	-0.446965	-0.450933
PP_5698	PP_5698		conserved exported protein of unknown function	0.623428	2.84351	0.172622	0.865489	-0.450806
PP_3534	PP_3534		Transcriptional regulator, LysR family	0.32076	1.79291	-0.128315	-0.600654	-0.449075
PP_4994	PP_4994		conserved protein of unknown function	-1.45949	-3.4785	-1.90843	-3.99568	-0.44894
PP_5717	PP_5717		conserved protein of unknown function	-0.674851	-1.55565	-1.12364	-2.52319	-0.448788
PP_3188	PP_3188		conserved protein of unknown function	0.266742	1.4805	-0.181187	-1.02369	-0.44793
PP_5699	PP_5699		putative iron uptake protein	-0.172169	-0.942849	-0.619343	-2.64039	-0.447174
PP_5621	PP_5621		protein of unknown function	0.304509	0.747735	-0.142655	-0.373919	-0.447163
PP_3481	PP_3481		conserved exported protein of unknown function	-0.0815539	-0.178147	-0.526672	-1.33683	-0.445118
PP_4721	PP_4721		conserved membrane protein of unknown function	0.526723	2.79226	0.081901	0.372011	-0.444822
PP_1415	PP_1415		putative membrane associated enzyme subunit	0.0935912	0.403413	-0.350631	-1.19182	-0.444222
PP_0242	PP_0242		Transcriptional regulator, TetR family	0.190112	1.07025	-0.254018	-1.46995	-0.44413
PP_1110	PP_1110		serine acetyltransferase	1.04208	3.45592	0.599145	2.10703	-0.442936
PP_2873	PP_2873		conserved protein of unknown function, UPF0145 family	-0.0437105	-0.144578	-0.485221	-2.16332	-0.44151
PP_2834	PP_2834		Putative D-galactarate dehydratase/Altronate dehydratase	0.11418	0.544608	-0.327022	-1.61074	-0.441203
PP_3944	PP_3944		6-hydroxynicotinate 3-monooxygenase	0.238853	1.3273	-0.202229	-1.19673	-0.441081
PP_5317	PP_5317		Probable chorismate pyruvate-lyase	0.557294	1.37735	0.116394	0.317783	-0.4409
PP_3633	PP_3633		putative ArgC like N-acetyl-gamma-glutamyl-phosphate reductase	0.135379	0.857416	-0.304674	-2.02198	-0.440053
PP_2145	PP_2145		beta-N-acetylglucosaminidase	0.643232	3.94594	0.203368	1.34681	-0.439865
PP_2160	PP_2160		NADPH-dependent 7-cyano-7-deazaguanine reductase	-0.0337431	-0.111367	-0.472209	-1.51834	-0.438466
PP_0167	PP_0167		Toxin secretion ATP-binding protein	0.137266	1.11311	-0.298536	-2.45142	-0.435802
PP_3645	PP_3645		putative L-proline amide hydrolase	0.174118	1.00482	-0.261603	-1.64071	-0.435722
PP_3969	PP_3969		Response regulator	0.12578	0.488922	-0.309352	-1.59455	-0.435132
PP_3761	PP_3761		Sensor histidine kinase/response regulator	-0.0829859	-0.646198	-0.51709	-3.7587	-0.434104
PP_5058	PP_5058		Carboxy-terminal-processing protease	0.668963	2.80813	0.235286	0.830146	-0.433677
PP_3952	PP_3952		3-oxoadipate CoA-transferase subunit A	0.0910884	0.565432	-0.34174	-2.03684	-0.432828
PP_1254	PP_1254		XenA	-0.300586	-1.46021	-0.733129	-2.72822	-0.432543
PP_5244	PP_5244		Transcriptional regulator, AraC family	0.219825	0.79563	-0.212023	-0.925798	-0.431848
PP_3296	PP_3296		putative transporter	0.238174	1.21894	-0.193045	-1.22202	-0.431219
PP_2655	PP_2655		conserved protein of unknown function	0.335895	0.954824	-0.0943613	-0.337187	-0.430256
PP_5293	PP_5293		conserved protein of unknown function	0.167244	0.68458	-0.262236	-1.04681	-0.42948
PP_2383	PP_2383		Transcriptional regulator, AraC family	0.111098	0.531683	-0.318075	-1.39882	-0.429173
PP_0150	PP_0150		conserved exported protein of unknown function	0.227947	0.574617	-0.200464	-0.645762	-0.428411
PP_5178	PP_5178		spermidine/putrescine ABC transporter - inner membrane subunit	-0.232927	-1.25126	-0.660467	-3.78679	-0.42754
PP_2136	PP_2136		enoyl-CoA hydratase/3-hydroxyacyl-CoA dehydrogenase	0.561308	1.7997	0.133935	0.515868	-0.427373
PP_2749	PP_2749		putative Branched-chain amino acid ABC transporter, permease protein	-0.202389	-0.519484	-0.629682	-2.56769	-0.427293
PP_1825	PP_1825		conserved exported protein of unknown function	0.539721	1.80572	0.112904	0.461486	-0.426817
PP_4959	PP_4959		diguanylate cyclase	-0.136048	-0.979101	-0.562128	-4.20208	-0.42608
PP_1137	PP_1137		high-affinity branched-chain amino acid transporter, ATP binding	0.164653	0.964918	-0.261361	-1.45749	-0.426015
PP_4699	PP_4699		3-methyl-2-oxobutanoate hydroxymethyltransferase	-0.62463	-1.65537	-1.04976	-2.61878	-0.425134
PP_1503	PP_1503		conserved protein of unknown function	0.473459	1.46047	0.0483622	0.110112	-0.425096
PP_3013	PP_3013		conserved protein of unknown function	0.243447	0.758834	-0.181154	-0.72008	-0.424601
PP_3643	PP_3643		putative Oxidoreductase	0.687717	2.63182	0.263474	0.755194	-0.424243
PP_5423	PP_5423		conserved membrane protein of unknown function	0.0192596	0.041899	-0.404627	-1.18592	-0.423887
PP_4988	PP_4988		signal transduction histidine kinase CheA/CheY-like receiver	0.539845	2.59639	0.116311	0.513108	-0.423534
PP_2787	PP_2787		putative Transporter	0.222709	1.07759	-0.200629	-1.13908	-0.423338
PP_2927	PP_2927		conserved protein of unknown function	0.222793	1.05878	-0.19977	-0.948074	-0.422563
PP_2122	PP_2122		molybdenum cofactor biosynthesis protein B	0.171788	0.749401	-0.249718	-0.933111	-0.421506
PP_0182	PP_0182		conserved protein of unknown function	0.124125	0.440656	-0.297241	-0.83118	-0.421367
PP_1489	PP_1489		CheW domain protein	-0.24962	-0.77349	-0.669196	-2.21907	-0.419577
PP_0305	PP_0305		HTH-type transcriptional regulator CdhR	0.0835205	0.364924	-0.335432	-1.51175	-0.418953
PP_4907	PP_4907		Thiosulfate sulfurtransferase	0.342274	1.4018	-0.0762997	-0.333937	-0.418574
PP_1270	PP_1270		Transcriptional regulator, LysR family	-0.0295937	-0.163648	-0.447884	-2.67285	-0.41829
PP_1699	PP_1699		2-pyrone-4,6-dicarboxylic acid hydrolase	0.236914	0.980834	-0.178073	-0.848638	-0.414987
PP_2929	PP_2929		Carboxynorspermidine/carboxyspermidine decarboxylase	-0.175115	-0.985498	-0.58987	-3.45965	-0.414755
PP_0607	PP_0607		putative Type IV pili biogenesis protein FimT	0.537315	2.19705	0.123314	0.349771	-0.414001
PP_0749	PP_0749		conserved exported protein of unknown function	-0.00897969	-0.0448007	-0.420662	-1.88817	-0.411683
PP_0165	PP_0165		GGDEF domain protein	0.147911	1.12558	-0.263146	-2.02345	-0.411056
PP_4475	PP_4475		succinylglutamate desuccinylase	-0.243444	-1.26368	-0.654466	-3.77845	-0.411022
PP_2773	PP_2773		conserved protein of unknown function	-0.172001	-0.277954	-0.58254	-0.902541	-0.410539
PP_3205	PP_3205		Fumarylacetoacetate hydrolase family protein	0.206454	0.950609	-0.203119	-0.878368	-0.409572
PP_1215	PP_1215		Crossover junction endodeoxyribonuclease RuvC	0.0419003	0.0317238	-0.367061	-0.219945	-0.408961
PP_5673	PP_5673		putative D-alanine--D-alanine ligase	0.406808	1.75028	-0.00208317	-0.00905351	-0.408891
PP_1571	PP_1571		conserved protein of unknown function	0.256644	0.522374	-0.151579	-0.426406	-0.408222
PP_5609	PP_5609		conserved protein of unknown function	0.303228	0.688764	-0.104841	-0.335533	-0.408069
PP_4238	PP_4238		conserved protein of unknown function	0.424651	1.38566	0.0186046	0.0632995	-0.406047
PP_5686	PP_5686		protein of unknown function	0.189569	0.519795	-0.216222	-0.61435	-0.405791
PP_1367	PP_1367		formyltetrahydrofolate hydrolase	0.125934	0.604732	-0.279522	-1.20268	-0.405456
PP_2142	PP_2142		Cell division inhibitor SulA	0.629409	1.94255	0.224856	0.649509	-0.404553
PP_1960	PP_1960		conserved protein of unknown function	0.293463	1.71904	-0.110724	-0.626787	-0.404187
PP_4819	PP_4819		conserved protein of unknown function	-1.10693	-4.78163	-1.51102	-6.72532	-0.404087
PP_3494	PP_3494		conserved exported protein of unknown function	0.153974	0.868891	-0.250071	-1.29293	-0.404045
PP_0168	PP_0168		putative surface adhesion protein	0.18048	1.57617	-0.223539	-1.95479	-0.404019
PP_1446	PP_1446		TonB-dependent receptor	0.176058	1.08305	-0.227175	-1.52444	-0.403233
PP_4757	PP_4757		D-glucarate dehydratase / L-idarate epimerase	0.246059	1.20453	-0.156785	-0.733037	-0.402844
PP_3064	PP_3064		Phage tail protein	-0.270554	-0.506746	-0.673327	-1.58723	-0.402773
PP_5347	PP_5347		pyruvate carboxylase subunit A	-0.281856	-1.92846	-0.684608	-4.91146	-0.402752
PP_4581	PP_4581		putative amidotransferase	-0.0741048	-0.187974	-0.476404	-1.22158	-0.402299
PP_3307	PP_3307		conserved protein of unknown function	-0.0707921	-0.197316	-0.47121	-1.36067	-0.400418
PP_3458	PP_3458		Butyrate--CoA ligase	0.319846	2.14625	-0.0804905	-0.44736	-0.400336
PP_5181	PP_5181		spermidine/putrescine ABC transporter - periplasmic subunit	-0.106819	-0.766551	-0.507014	-3.3652	-0.400194
PP_1012	PP_1012		DNA-binding response regulator	0.0812213	0.376898	-0.318955	-1.38492	-0.400176
PP_2340	PP_2340		conserved protein of unknown function	0.49636	1.67063	0.0965479	0.266826	-0.399812
PP_3332	PP_3332		putative cytochrome c-type protein	0.113931	0.199027	-0.285806	-0.824776	-0.399737
PP_2414	PP_2414		conserved exported protein of unknown function	-0.189074	-0.366024	-0.588746	-0.930842	-0.399673
PP_1783	PP_1783		dTDP-glucose pyrophosphorylase	0.356547	0.336896	-0.0430425	-0.0257913	-0.39959
PP_4666	PP_4666		3-hydroxyisobutyrate dehydrogenase	0.0978618	0.361139	-0.298633	-1.09804	-0.396495
PP_1304	PP_1304		sulfate adenylyltransferase subunit 1/adenylyl-sulfate kinase	-0.0245409	-0.145406	-0.420022	-2.4849	-0.395481
PP_3935	PP_3935		conserved protein of unknown function	0.217674	0.734916	-0.17755	-0.498983	-0.395224
PP_4482	PP_4482		Transcriptional regulator, AraC family	-0.292628	-1.01318	-0.687782	-1.73643	-0.395154
PP_4073	PP_4073		conserved exported protein of unknown function	-0.0840791	-0.281846	-0.479174	-0.703793	-0.395095
PP_4986	PP_4986		Channel protein, hemolysin III family	0.0415868	0.191101	-0.352696	-1.96145	-0.394283
PP_4265	PP_4265		DNA-binding transcriptional dual regulator	0.0963864	0.289757	-0.29771	-0.893194	-0.394096
PP_4172	PP_4172		conserved exported protein of unknown function	0.321371	1.55755	-0.0710337	-0.349545	-0.392405
PP_1328	PP_1328		Protein MraZ	0.414387	0.902928	0.0222882	0.0474252	-0.392099
PP_1938	PP_1938		conserved protein of unknown function	0.275048	0.674407	-0.116974	-0.160366	-0.392022
PP_2829	PP_2829		Transcriptional regulator, GntR family	0.00447415	0.0290509	-0.385982	-2.14528	-0.390456
PP_0785	PP_0785		putative cysZ protein, required for sulfate transport	0.381414	2.19956	-0.00899004	-0.0472965	-0.390404
PP_3580	PP_3580		conserved protein of unknown function	0.596143	1.97896	0.205748	0.634496	-0.390395
PP_5055	PP_5055		Sulfurtransferase	0.177155	0.526184	-0.213054	-0.660348	-0.39021
PP_3539	PP_3539		putative Transcriptional regulator	0.100142	0.294786	-0.289665	-0.426034	-0.389807
PP_3167	PP_3167		benzoate transport protein	0.238612	1.32425	-0.149467	-0.966456	-0.388079
PP_0393	PP_0393		putative 2-amino-4-hydroxy-6-hydroxymethyldihydropteridine pyrophosphokinase	0.451301	0.537954	0.0646774	0.0547097	-0.386624
PP_1142	PP_1142		conserved protein of unknown function	-0.819781	-0.587914	-1.20592	-0.812268	-0.386137
PP_2416	PP_2416		putative Iron ABC transporter, ATP-binding protein	0.319894	0.399768	-0.0659277	-0.0840788	-0.385822
PP_5257	PP_5257		L-pipecolate oxidase	0.0938534	0.66606	-0.291237	-1.83262	-0.38509
PP_5256	PP_5256		Cyclic nucleotide-binding protein	-0.0776968	-0.23432	-0.461793	-1.17929	-0.384096
PP_4557	PP_4557		conserved exported protein of unknown function	0.164951	0.88441	-0.219019	-1.31284	-0.38397
PP_5179	PP_5179		spermidine/putrescine ABC transporter - ATP binding subunit	-0.0650633	-0.315275	-0.448394	-2.41142	-0.383331
PP_5224	PP_5224		conserved protein of unknown function	-0.254972	-0.790446	-0.6382	-2.81132	-0.383228
PP_4697	PP_4697		poly(A) polymerase	0.112639	0.442063	-0.269829	-0.861914	-0.382469
PP_5489	PP_5489		conserved protein of unknown function	0.333218	1.33507	-0.0478116	-0.175613	-0.38103
PP_4228	PP_4228		conserved protein of unknown function	0.336799	1.17199	-0.0434022	-0.170486	-0.380201
PP_5491	PP_5491		conserved protein of unknown function with SEC-C motif domain	0.377106	0.602674	-0.00304924	-0.00452223	-0.380156
PP_2698	PP_2698		5-methyltetrahydropteroyltriglutamate- homocysteine methyltransferase	0.354823	1.46258	-0.0213187	-0.10016	-0.376142
PP_1375	PP_1375		transcription regulatory protein (pca regulon)	-0.0958338	-0.723863	-0.471975	-3.4037	-0.376141
PP_1083	PP_1083		(2Fe-2S)-binding protein	0.134062	0.654496	-0.2417	-0.745926	-0.375762
PP_3902	PP_3902		conserved protein of unknown function	-0.212903	-0.466483	-0.588317	-1.19018	-0.375414
PP_2148	PP_2148		transcription-repair coupling factor	-0.0321632	-0.239496	-0.405453	-2.96328	-0.37329
PP_5204	PP_5204		conserved protein of unknown function	0.157026	0.418229	-0.215201	-0.722735	-0.372227
PP_2733	PP_2733		conserved membrane protein of unknown function	0.315968	1.61428	-0.0561944	-0.253085	-0.372163
PP_1803	PP_1803		UDP-sugar epimerase	0.225183	1.736	-0.146598	-1.10911	-0.371781
PP_1451	PP_1451		conserved exported protein of unknown function	0.353358	1.30807	-0.0180017	-0.0672636	-0.37136
PP_5177	PP_5177		spermidine/putrescine ABC transporter - permease subunit	-0.314175	-1.52251	-0.684982	-3.53738	-0.370807
PP_3081	PP_3081		conserved protein of unknown function	0.532549	1.97669	0.162278	0.714773	-0.370271
PP_2857	PP_2857		conserved exported protein of unknown function	-0.295693	-0.640841	-0.665269	-1.06426	-0.369576
PP_4013	PP_4013		MutT/nudix family protein	0.701552	2.68856	0.331996	1.11685	-0.369556
PP_0620	PP_0620		GntR family transcriptional regulator	0.0858453	0.340683	-0.28134	-1.40422	-0.367185
PP_3931	PP_3931		putative transporter	0.155343	0.949176	-0.211757	-1.30968	-0.3671
PP_4798	PP_4798		putative Membrane-bound lytic murein transglycosylase	0.0398916	0.233648	-0.326613	-1.627	-0.366505
PP_4060	PP_4060		Alpha-1,4-glucan:maltose-1-phosphate maltosyltransferase	-0.250042	-1.70643	-0.61604	-4.48918	-0.365998
PP_5148	PP_5148		conserved membrane protein of unknown function	0.17152	0.862605	-0.193958	-1.18907	-0.365478
PP_0536	PP_0536		conserved protein of unknown function	0.334772	1.53872	-0.0300522	-0.111045	-0.364824
PP_0351	PP_0351		putative Transmembrane sensor protein	0.202734	1.1329	-0.161943	-0.975087	-0.364677
PP_2289	PP_2289		conserved exported protein of unknown function	-0.139468	-0.776291	-0.503318	-1.58571	-0.36385
PP_1968	PP_1968		TetR family transcriptional regulator	0.00659197	0.0330539	-0.357012	-1.70969	-0.363604
PP_2616	PP_2616		conserved protein of unknown function	0.034243	0.078752	-0.329318	-1.05486	-0.363561
PP_5258	PP_5258		L-piperidine-6-carboxylate dehydrogenase	0.0154599	0.0855193	-0.347834	-1.8124	-0.363294
PP_3365	PP_3365		Acetolactate synthase	0.165544	0.233561	-0.196041	-0.26904	-0.361585
PP_5310	PP_5310		junction-specific ATP-dependent DNA helicase	0.565639	1.70531	0.2043	0.531002	-0.361339
PP_4144	PP_4144		Hydroxyacylglutathione hydrolase	0.070142	0.371726	-0.2903	-1.36136	-0.360442
PP_1155	PP_1155		YaiC/YhcK/ArdA family protein	0.0929127	0.507194	-0.266842	-1.37731	-0.359754
PP_3198	PP_3198		Ferredoxin, 2Fe-2S	0.177466	0.527059	-0.181612	-0.278457	-0.359077
PP_4891	PP_4891		integral membrane ATP-dependent zinc metallopeptidase / HflK-HflC complex	0.841879	2.92868	0.48327	1.55927	-0.358609
PP_2545	PP_2545		trans-aconitate methyltransferase	-0.0231418	-0.115481	-0.381645	-1.93854	-0.358503
PP_3930	PP_3930		conserved exported protein of unknown function	0.111581	0.282043	-0.246464	-0.573524	-0.358045
PP_4196	PP_4196		conserved exported protein of unknown function	0.810626	2.70792	0.453177	1.34991	-0.357449
PP_0381	PP_0381		Coenzyme PQQ synthesis protein F	0.177491	1.04081	-0.178506	-0.995325	-0.355997
PP_5678	PP_5678		protein of unknown function	0.191301	0.805629	-0.164565	-0.908563	-0.355865
PP_1988	PP_1988		3-isopropylmalate dehydrogenase	0.212481	1.1318	-0.142726	-0.909308	-0.355206
PP_5090	PP_5090		putative cell division protein	-0.0469075	-0.0611639	-0.401578	-0.495233	-0.35467
PP_1491	PP_1491		CheW domain protein	-0.260308	-1.27181	-0.61492	-3.56868	-0.354612
PP_4402	PP_4402		branched-chain alpha-keto acid dehydrogenase complex, beta subunit	0.16904	1.04533	-0.185402	-1.18182	-0.354442
PP_4507	PP_4507		potassium transporter	-0.118393	-0.731975	-0.472572	-2.55099	-0.354179
PP_3882	PP_3882		putative Phage terminase, small subunit	-0.0361091	-0.169622	-0.389653	-1.90829	-0.353543
PP_1645	PP_1645		putative enzyme	0.330646	1.04307	-0.0224786	-0.109083	-0.353124
PP_3220	PP_3220		ABC transporter, ATP-binding protein	0.230934	1.30939	-0.121963	-0.564975	-0.352897
PP_2637	PP_2637		endo-1,4-D-glucanase subunit of cellulose synthase	0.220866	1.1402	-0.132003	-0.723471	-0.352869
PP_0235	PP_0235		Peroxidase	-0.446307	-1.46629	-0.799083	-2.51768	-0.352776
PP_1800	PP_1800		Oxidoreductase Rmd	0.0488089	0.339101	-0.303707	-2.10713	-0.352516
PP_1029	PP_1029		conserved membrane protein of unknown function	0.267433	1.38798	-0.0843568	-0.596684	-0.35179
PP_1681	PP_1681		cobalamin 5'-phosphate synthase / Cobalamin synthase	-0.0993525	-0.655479	-0.450981	-2.98643	-0.351628
PP_3911	PP_3911		conserved protein of unknown function	0.159483	0.850095	-0.191563	-1.00497	-0.351046
PP_0753	PP_0753		putative Lipoprotein	-1.1495	-4.69543	-1.49981	-7.31858	-0.350309
PP_0505	PP_0505		conserved protein of unknown function	-0.090449	-0.390728	-0.440241	-1.80088	-0.349792
PP_3810	PP_3810		conserved protein of unknown function	0.366161	0.880604	0.0169475	0.0575794	-0.349213
PP_4277	PP_4277		Transcriptional regulator, GntR family	0.276281	1.85607	-0.0729289	-0.436947	-0.34921
PP_0973	PP_0973		Nucleoid-associated protein PP_0973	0.378908	1.81616	0.0298512	0.133296	-0.349057
PP_1950	PP_1950		conserved protein of unknown function	0.135547	0.857968	-0.213309	-1.42109	-0.348856
PP_4033	PP_4033		Ribonuclease Z	0.349533	1.99764	0.00114206	0.00606239	-0.348391
PP_2995	PP_2995		putative DNA topology modulation kinase FlaR	0.39079	2.38096	0.0425332	0.239715	-0.348257
PP_5167	PP_5167		conserved hypothetical protein	0.0777873	0.280101	-0.270381	-0.900448	-0.348169
PP_1827	PP_1827		N5-glutamine S-adenosyl-L-methionine-dependent methyltransferase	-0.0656414	-0.312331	-0.413437	-2.01649	-0.347795
PP_3551	PP_3551		DNA-binding response regulator, LuxR family	0.572282	1.18293	0.225978	0.40127	-0.346304
PP_0493	PP_0493		selenocysteine synthase	0.298496	1.44056	-0.0471737	-0.227155	-0.345669
PP_1265	PP_1265		conserved protein of unknown function	0.433085	1.41846	0.0875362	0.344596	-0.345548
PP_3735	PP_3735		ABC transporter ATP-binding protein	-0.160946	-0.610794	-0.50641	-2.13634	-0.345465
PP_1131	PP_1131		outer membrane lipoprotein	0.137409	0.513332	-0.207861	-0.824442	-0.34527
PP_0166	PP_0166		HlyD family secretion protein	0.20365	1.578	-0.140435	-1.13475	-0.344085
PP_0998	PP_0998		conserved protein of unknown function	-0.213618	-1.18566	-0.556922	-3.02969	-0.343304
PP_5664	PP_5664		conserved protein of unknown function	0.374038	2.26434	0.0311201	0.163194	-0.342918
PP_4065	PP_4065		methylcrotonyl-CoA carboxylase biotin-containing subunit beta	-0.0162113	-0.097293	-0.358767	-2.23738	-0.342556
PP_2898	PP_2898		conserved exported protein of unknown function	0.529139	1.22864	0.18769	0.46968	-0.341449
PP_0913	PP_0913		conserved exported protein of unknown function	-0.218348	-1.05749	-0.55956	-2.67108	-0.341213
PP_1799	PP_1799		GDP-mannose 4,6-dehydratase	0.130661	0.928581	-0.209815	-1.51815	-0.340476
PP_1088	PP_1088		Argininosuccinate synthase	-0.641137	-3.75816	-0.981173	-5.93953	-0.340036
PP_4870	PP_4870		Azurin	0.22152	0.658785	-0.116906	-0.273956	-0.338426
PP_1834	PP_1834		conserved protein of unknown function	0.371169	1.09413	0.0330026	0.0971588	-0.338166
PP_2207	PP_2207		conserved membrane protein of unknown function	0.162426	0.675023	-0.175671	-0.868867	-0.338096
PP_5027	PP_5027		D-tyrosyl-tRNA(Tyr) deacylase	0.757097	1.77912	0.419913	1.0063	-0.337184
PP_4846	PP_4846		L-amino acid N-acyltransferase	0.160996	0.520667	-0.176066	-0.639119	-0.337062
PP_5320	PP_5320		two-component system DNA-binding transcriptional dual response regulator PhoB	-2.02553	-7.35267	-2.36238	-6.99683	-0.336848
PP_2435	PP_2435		cysteine desulfurase	0.0365228	0.208994	-0.299682	-1.38476	-0.336205
PP_5748	PP_5748		cytochrome c heme lyase subunit	-1.11492	-2.28207	-1.45099	-2.23938	-0.336072
PP_0055	PP_0055		transcriptional regulator	-0.0297254	-0.190109	-0.365368	-2.44151	-0.335642
PP_3096	PP_3096		conserved protein of unknown function	-0.0145279	-0.0949391	-0.349908	-1.88668	-0.33538
PP_2000	PP_2000		amidophosphoribosyl transferase	0.592654	0.510449	0.257298	0.194807	-0.335356
PP_2745	PP_2745		Universal stress protein family	0.202659	0.591803	-0.131793	-0.38984	-0.334452
PP_2496	PP_2496		conserved protein of unknown function	0.0424811	0.157781	-0.291258	-0.957598	-0.33374
PP_1480	PP_1480		conserved protein of unknown function	0.563185	2.06902	0.230143	1.06504	-0.333043
PP_4545	PP_4545		beta-ketodecanoyl-(Acyl-carrier-protein) synthase	0.129714	0.503539	-0.202828	-0.752385	-0.332542
PP_4479	PP_4479		arginine N-succinyltransferase, subunit beta	0.627827	2.57632	0.295638	1.35349	-0.332189
PP_4261	PP_4261		cation-transporting P-type ATPase	-0.170036	-0.573406	-0.502024	-1.91423	-0.331988
PP_3532	PP_3532		Transcriptional regulator, AsnC family	-0.346353	-0.920944	-0.677303	-1.73195	-0.33095
PP_5045	PP_5045		tRNA sulfurtransferase	0.10533	0.278207	-0.224471	-0.516761	-0.329801
PP_3794	PP_3794		periplasmic murein D-alanyl-D-alanine endopeptidase	0.0164791	0.102297	-0.312366	-2.24267	-0.328845
PP_5334	PP_5334		conserved membrane protein of unknown function	0.218135	1.2891	-0.110473	-0.690155	-0.328608
PP_4667	PP_4667		methylmalonate-semialdehyde dehydrogenase	0.236015	1.36675	-0.0925643	-0.552576	-0.328579
PP_2446	PP_2446		conserved exported protein of unknown function	-0.232715	-0.954255	-0.561072	-1.96439	-0.328358
PP_2868	PP_2868		Transcriptional regulator, Cro/CI family	0.195158	0.860643	-0.132861	-0.714237	-0.328019
PP_0547	PP_0547		UDP-N-acetylmuramate:L-alanyl-gamma-D-glutamyl- meso-diaminopimelate ligase	-0.603501	-1.67006	-0.930791	-2.69145	-0.327291
PP_1392	PP_1392		putative NAD-binding protein	0.172705	0.729899	-0.154544	-0.858434	-0.327249
PP_2791	PP_2791		Aminoglycoside phosphotransferase	0.410885	1.77315	0.084987	0.355349	-0.325898
PP_5084	PP_5084		penicillin-insensitive transglycosylase/penicillin-sensitive transpeptidase	0.281604	1.27259	-0.0440109	-0.178224	-0.325614
PP_5376	PP_5376		conserved exported protein of unknown function	0.139066	0.781916	-0.186112	-1.04322	-0.325178
PP_2921	PP_2921		conserved protein of unknown function	0.204459	1.04784	-0.120494	-0.524536	-0.324953
PP_4938	PP_4938		putative Glycosyl transferase	-0.020334	-0.10532	-0.344888	-1.78423	-0.324554
PP_5688	PP_5688		putative NAD(FAD)-dependent dehydrogenase with Fer2_4 domain	0.220266	1.27549	-0.103715	-0.556457	-0.323982
PP_1909	PP_1909		putative septum formation protein	-0.231713	-1.04495	-0.555671	-1.97093	-0.323958
PP_3209	PP_3209		Isoxanthopterin deaminase	0.126435	0.686065	-0.196913	-1.15853	-0.323348
PP_0878	PP_0878		dipeptide ABC transporter, binding subunit	0.227661	1.04764	-0.0956421	-0.459394	-0.323303
PP_0201	PP_0201		conserved protein of unknown function	0.197337	0.979918	-0.125861	-0.640316	-0.323198
PP_1132	PP_1132		Na(+)/H(+) antiporter NhaA 1	0.181416	1.07716	-0.141136	-0.905336	-0.322552
PP_0567	PP_0567		Biosynthetic arginine decarboxylase	-0.533169	-3.97388	-0.855703	-6.66453	-0.322534
PP_1806	PP_1806		putative arabinose 5-phosphate isomerase	0.201939	1.03957	-0.120253	-0.68407	-0.322193
PP_3074	PP_3074		D-beta-hydroxybutyrate permease	0.0821456	0.334194	-0.238267	-1.06137	-0.320412
PP_4240	PP_4240		putative Microcin b17 processing protein mcbd	-0.0115683	-0.0439298	-0.331731	-1.42246	-0.320162
PP_1492	PP_1492		Sensor histidine kinase/response regulator	-0.0820548	-0.53616	-0.402188	-2.79525	-0.320133
PP_1586	PP_1586		putative Killer protein	0.313314	1.59257	-0.00672109	-0.0390998	-0.320035
PP_5174	PP_5174		Efflux membrane fusion protein, RND family	0.126218	0.673036	-0.192544	-1.00417	-0.318762
PP_2734	PP_2734		Cyclopropane-fatty-acyl-phospholipid synthase	0.366273	1.73798	0.0495038	0.297364	-0.31677
PP_3110	PP_3110		protein of unknown function	0.0827214	0.179538	-0.233562	-0.523933	-0.316283
PP_1387	PP_1387		Probable HTH-type transcriptional regulator TtgR	0.324809	1.47099	0.0089998	0.0321621	-0.315809
PP_0546	PP_0546		sigma-54 dependent transcriptional regulator	0.249057	1.56094	-0.0660708	-0.423609	-0.315128
PP_5455	PP_5455		conserved exported protein of unknown function	0.219384	0.860985	-0.0957012	-0.437036	-0.315085
PP_2960	PP_2960		transcriptional regulator, AraC family	-0.461725	-1.57919	-0.77588	-2.70756	-0.314155
PP_3040	PP_3040		Pyocin R2_PP, holin	-0.357312	-1.32316	-0.67146	-2.28657	-0.314148
PP_2865	PP_2865		Transcriptional regulator, LysR family	0.243697	1.44289	-0.0701823	-0.449866	-0.31388
PP_1780	PP_1780		putative mannosyltransferase	0.0467841	0.402245	-0.265385	-2.30615	-0.312169
PP_1438	PP_1438		response regulator	0.0650585	0.26458	-0.246989	-1.17065	-0.312048
PP_5613	PP_5613		protein of unknown function	0.127691	0.962854	-0.18406	-1.27419	-0.311752
PP_3638	PP_3638		putative Acyl-CoA dehydrogenase	-0.0596671	-0.257607	-0.370445	-1.58725	-0.310778
PP_0360	PP_0360		Molybdate transport regulator	0.275434	1.55142	-0.0348858	-0.2019	-0.310319
PP_1764	PP_1764		Phosphoglycolate phosphatase 2	0.590417	3.74206	0.280244	1.60042	-0.310173
PP_2018	PP_2018		BNR domain protein	-0.116246	-0.366572	-0.426382	-1.86829	-0.310136
PP_0228	PP_0228		putative serine acetyltransferase	0.264736	1.35936	-0.0445006	-0.277918	-0.309237
PP_3405	PP_3405		conserved membrane protein of unknown function	0.0469511	0.305889	-0.261426	-1.90449	-0.308377
PP_0302	PP_0302		L-carnitine dehydrogenase	0.185523	1.23495	-0.122091	-0.761621	-0.307613
PP_2925	PP_2925		malate:quinone oxidoreductase	-0.0437292	-0.19188	-0.350941	-1.93415	-0.307211
PP_1276	PP_1276		conserved protein of unknown function	0.251461	1.39009	-0.0554996	-0.256794	-0.306961
PP_3760	PP_3760		putative methyltransferase	0.861954	4.17694	0.555121	2.76554	-0.306833
PP_4803	PP_4803		D-alanyl-D-alanine carboxypeptidase	0.72939	4.65419	0.422964	2.87011	-0.306426
PP_2798	PP_2798		putative Oxidoreductase	0.390498	1.0834	0.0844859	0.311168	-0.306012
PP_3837	PP_3837		inner membrane protein of unknown function	0.328943	1.04365	0.0230199	0.0778649	-0.305923
PP_2883	PP_2883		conserved protein of unknown function	0.0310764	0.0702033	-0.27471	-0.35967	-0.305787
PP_0748	PP_0748		conserved protein of unknown function	0.246829	1.36109	-0.0584774	-0.342209	-0.305307
PP_3431	PP_3431		ThiJ/PfpI family protein	0.115896	0.752738	-0.189353	-1.24796	-0.305249
PP_1702	PP_1702		Recombination-associated protein RdgC	-0.209652	-0.510767	-0.514789	-1.27162	-0.305137
PP_4363	PP_4363		Sensor histidine kinase/response regulator	0.112841	0.78235	-0.192008	-1.22225	-0.304849
PP_4435	PP_4435		conserved protein of unknown function	0.598129	2.22557	0.294578	1.00626	-0.303551
PP_3888	PP_3888		conserved protein of unknown function	0.578154	2.63832	0.274862	1.29541	-0.303292
PP_4124	PP_4124		NADH-quinone oxidoreductase subunit G	0.216181	0.523788	-0.0869935	-0.183055	-0.303174
PP_1860	PP_1860		Organic hydroperoxide resistance transcriptional regulator	-0.925755	-4.35702	-1.22745	-4.99861	-0.301692
PP_2814	PP_2814		conserved protein of unknown function	0.0419395	0.150172	-0.259669	-0.940717	-0.301609
PP_1873	PP_1873		Peptide methionine sulfoxide reductase MsrB	0.0917678	0.398974	-0.209519	-1.06797	-0.301287
PP_0850	PP_0850		Dual-specificity RNA methyltransferase RlmN	-0.682275	-3.33128	-0.983458	-4.44412	-0.301183
PP_3817	PP_3817		Polyamine ABC transporter, ATP-binding protein	0.618148	2.66861	0.317957	1.18457	-0.300192
PP_0990	PP_0990		DoxX family protein	0.235349	1.32343	-0.0639233	-0.31022	-0.299273
PP_3287	PP_3287		transcriptional regulator with 4Fe-4S cluster; Crp/Fnr family	0.281349	1.4108	-0.0177454	-0.0919737	-0.299094
PP_4985	PP_4985		16S rRNA m3U1498 methyltransferase	-0.06718	-0.278314	-0.36575	-1.52867	-0.29857
PP_2758	PP_2758		putative Ribose ABC transporter, periplasmic ribose-binding protein	0.129151	0.663396	-0.168711	-1.06297	-0.297863
PP_1986	PP_1986		3-isopropylmalate dehydratase small subunit	0.226101	0.757743	-0.0715659	-0.186063	-0.297667
PP_1027	PP_1027		Exodeoxyribonuclease 7 large subunit	0.0768158	0.445837	-0.220841	-1.20975	-0.297657
PP_4943	PP_4943		putative Glycosyl transferase	0.719628	0.679965	0.422172	0.35711	-0.297456
PP_2862	PP_2862		Undecaprenyl-diphosphatase	0.723282	4.12098	0.426853	2.48571	-0.296428
PP_2365	PP_2365		Transcriptional regulator, AraC family	0.614358	1.70187	0.318448	1.27999	-0.29591
PP_4720	PP_4720		putative RNA binding protein	0.720152	1.15263	0.425146	1.24395	-0.295006
PP_2032	PP_2032		putative ATPase	-0.012749	-0.0473294	-0.30766	-1.18332	-0.294911
PP_2982	PP_2982		putative cointegrate resolution protein T Tn4652	0.100795	0.67246	-0.193858	-1.15351	-0.294653
PP_1748	PP_1748		conserved protein of unknown function	0.112418	0.356526	-0.182187	-0.691583	-0.294605
PP_1666	PP_1666		conserved exported protein of unknown function	0.0612006	0.405776	-0.232961	-1.59162	-0.294161
PP_2806	PP_2806		Transcriptional regulator, TetR family	-0.274566	-1.35145	-0.568699	-2.39939	-0.294133
PP_5279	PP_5279		conserved protein of unknown function	-0.0288793	-0.0652589	-0.322032	-0.687893	-0.293152
PP_5006	PP_5006		Transcriptional regulator, TetR family	0.0725691	0.383165	-0.220151	-1.13619	-0.29272
PP_1831	PP_1831		putative Membrane protein	0.112899	0.670273	-0.17979	-1.15375	-0.29269
PP_4683	PP_4683		transglycosylase/transpeptidase	-0.309845	-2.20171	-0.602266	-4.12218	-0.292421
PP_3088	PP_3088		conserved protein of unknown function	0.0523724	0.27671	-0.238991	-1.39925	-0.291364
PP_4517	PP_4517		conserved protein of unknown function	0.573577	0.81378	0.282498	0.508587	-0.291079
PP_0852	PP_0852		Transcriptional regulator, Cro/CI family	-0.458902	-1.07943	-0.749316	-1.60435	-0.290414
PP_0202	PP_0202		CBS domain-containing protein	-0.0355534	-0.153177	-0.325722	-0.829607	-0.290169
PP_2779	PP_2779		putative Beta-ketoacyl synthase	-0.137709	-0.651426	-0.427594	-2.60824	-0.289886
PP_0502	PP_0502		conserved protein of unknown function	0.331997	1.0302	0.0422585	0.150419	-0.289738
PP_4939	PP_4939		conserved protein of unknown function	0.216306	1.1298	-0.072864	-0.386964	-0.289169
PP_1779	PP_1779		Lipopolysaccharide ABC export system, ATP-binding protein	0.370362	1.05245	0.0814706	0.214068	-0.288892
PP_3758	PP_3758		Response regulator/sensor histidine kinase	-0.0357224	-0.162891	-0.324376	-1.46495	-0.288654
PP_3676	PP_3676		conserved protein of unknown function	0.421349	2.26801	0.133905	0.713292	-0.287444
PP_4838	PP_4838		Outer membrane copper receptor OprC	-0.225661	-1.57186	-0.512953	-3.63984	-0.287291
PP_2676	PP_2676		putative Periplasmic binding protein	0.131957	0.774441	-0.155302	-0.976906	-0.28726
PP_5170	PP_5170		sulfate ABC transporter, inner membrane subunit CysT	-0.689588	-2.73964	-0.976671	-3.73201	-0.287083
PP_2596	PP_2596		putative ABC transporter, permease/ATP-binding protein	0.152712	0.698549	-0.133887	-0.67061	-0.286599
PP_4406	PP_4406		conserved protein of unknown function	0.570747	1.45986	0.284356	0.49408	-0.286391
PP_4537	PP_4537		conserved membrane protein of unknown function	0.189262	1.33571	-0.0968459	-0.567652	-0.286108
PP_1307	PP_1307		AsnC family transcriptional regulator	0.317718	1.30608	0.0319114	0.14639	-0.285807
PP_0549	PP_0549		putative Lipoprotein	0.376028	1.4779	0.0905055	0.466861	-0.285522
PP_3102	PP_3102		conserved protein of unknown function	-1.13232	-3.89722	-1.41768	-4.31413	-0.285357
PP_3647	PP_3647		putative Oxidoreductase	0.54339	2.04093	0.258498	0.845652	-0.284892
PP_0234	PP_0234		outer-membrane porin E	0.139569	0.936073	-0.145128	-1.01271	-0.284697
PP_4456	PP_4456		opine oxidase subunit A	0.124404	0.985272	-0.160226	-1.24633	-0.284629
PP_0114	PP_0114		methionine ABC transporter ATP-binding protein	0.0732432	0.311981	-0.210266	-1.06789	-0.283509
PP_2335	PP_2335		methylcitrate synthase	-0.119973	-0.738418	-0.403457	-2.02018	-0.283485
PP_0684	PP_0684		FKBP-type peptidyl-prolyl cis-trans isomerase	0.0230576	0.0935499	-0.260118	-1.44035	-0.283176
PP_0966	PP_0966		Histidinol dehydrogenase	-0.16837	-0.932712	-0.451195	-2.59733	-0.282825
PP_1835	PP_1835		conserved protein of unknown function	0.207276	1.03993	-0.0744788	-0.469626	-0.281755
PP_4937	PP_4937		toluene tolerance protein	-2.09631	-4.36399	-2.37801	-3.81555	-0.281701
PP_3507	PP_3507		Aerobic cobaltochelatase subunit CobN	0.00665754	0.0460467	-0.274519	-1.95659	-0.281176
PP_0992	PP_0992		conserved protein of unknown function, UPF0276 family	0.0463705	0.22468	-0.23468	-0.997962	-0.28105
PP_4433	PP_4433		Amino acid MFS transporter	0.0789983	0.458325	-0.201259	-1.2995	-0.280257
PP_2601	PP_2601		Transcriptional regulator, IclR family	-0.0294586	-0.139312	-0.309623	-1.40899	-0.280164
PP_2477	PP_2477		isoquinoline 1-oxidoreductase subunit alpha	0.369272	1.61484	0.0896311	0.328143	-0.279641
PP_5156	PP_5156		conserved exported protein of unknown function	-0.0425865	-0.0833303	-0.321795	-0.723698	-0.279208
PP_1943	PP_1943		formyltetrahydrofolate deformylase	0.556149	2.42267	0.277917	1.09311	-0.278232
PP_3160	PP_3160		conserved protein of unknown function	0.00263371	0.0152043	-0.27556	-1.9369	-0.278193
PP_1388	PP_1388		Drug resistance transporter, EmrB/QacA family	-0.0716775	-0.405632	-0.349669	-2.31138	-0.277991
PP_3705	PP_3705		conserved membrane protein of unknown function	0.0636795	0.267832	-0.213578	-1.10936	-0.277258
PP_0673	PP_0673		conserved protein of unknown function	0.601446	1.1765	0.324374	0.548407	-0.277072
PP_0699	PP_0699		Transporter, LysE family	0.22465	1.39128	-0.0523473	-0.309985	-0.276998
PP_5547	PP_5547		protein of unknown function	0.181256	0.760689	-0.0955242	-0.501939	-0.276781
PP_2229	PP_2229		putative K(+)/H(+) antiporter subunit C	-0.0361219	-0.115468	-0.31231	-0.874098	-0.276188
PP_0039	PP_0039		hypothetical protein	0.12277	0.805734	-0.15341	-1.08402	-0.27618
PP_4827	PP_4827		Precorrin-2 C(20)-methyltransferase	0.0154953	0.0924428	-0.260321	-1.59529	-0.275817
PP_1124	PP_1124		conserved membrane protein of unknown function	0.459688	1.57687	0.185294	0.640566	-0.274394
PP_2809	PP_2809		conserved membrane protein of unknown function	-0.265136	-0.638992	-0.539252	-1.76387	-0.274116
PP_4566	PP_4566		putative drug/metabolite transporter	0.308478	1.74018	0.0344241	0.191894	-0.274054
PP_4500	PP_4500		TrpH family protein	0.513341	1.65523	0.239505	1.01132	-0.273836
PP_5627	PP_5627		protein of unknown function	-0.00524327	-0.0289802	-0.278797	-1.60345	-0.273553
PP_0817	PP_0817		aminotransferase	0.162445	0.946595	-0.110797	-0.712962	-0.273242
PP_4214	PP_4214		pyoverdine biosynthesis related protein	-0.0213596	-0.0755736	-0.294317	-1.00119	-0.272957
PP_0960	PP_0960		phospholipid ABC transporter binding protein	-0.823136	-3.02653	-1.09595	-3.6856	-0.272817
PP_2438	PP_2438		putative alcaline-induced transporter	0.289479	1.58789	0.017489	0.108169	-0.27199
PP_1034	PP_1034		multicopper oxidase	-0.178918	-1.05284	-0.450644	-3.06935	-0.271726
PP_3770	PP_3770		conserved protein of unknown function	0.385374	1.34779	0.113798	0.271197	-0.271575
PP_3590	PP_3590		D-lysine aminotransferase	0.417327	1.94394	0.145795	0.715285	-0.271532
PP_5632	PP_5632		enzyme subunit involved in allo-isoleucine metabolism	0.0383922	0.22514	-0.233062	-1.37849	-0.271454
PP_4295	PP_4295		TetR family transcriptional regulator	-0.0277915	-0.138994	-0.299191	-1.7191	-0.2714
PP_3938	PP_3938		conserved protein of unknown function	-0.0639776	-0.119683	-0.335206	-0.701661	-0.271229
PP_4772	PP_4772		ATP-dependent helicase HrpB	0.0268347	0.12989	-0.243763	-1.47577	-0.270597
PP_1521	PP_1521		conserved protein of unknown function	0.262995	0.988969	-0.0075733	-0.0316642	-0.270568
PP_4978	PP_4978		conserved protein of unknown function	0.206952	1.33831	-0.0631208	-0.369411	-0.270073
PP_3662	PP_3662		conserved protein of unknown function	0.283941	1.63635	0.013887	0.0638607	-0.270054
PP_0874	PP_0874		conserved protein of unknown function	-0.0709537	-0.188776	-0.340971	-0.821132	-0.270017
PP_1587	PP_1587		NhaP-type Na+/H+ and K+/H+ antiporters	0.246723	1.51067	-0.0232419	-0.142458	-0.269965
PP_0621	PP_0621		conserved protein of unknown function	-0.306868	-1.08799	-0.576794	-2.12905	-0.269926
PP_3455	PP_3455		Multidrug efflux RND membrane fusion protein	0.29762	1.06694	0.0278025	0.0964073	-0.269817
PP_0755	PP_0755		conserved protein of unknown function	0.158335	0.784646	-0.110879	-0.539289	-0.269215
PP_3591	PP_3591		Delta 1-piperideine-2-carboxylate reductase	-0.0919397	-0.306205	-0.360823	-1.26432	-0.268883
PP_0224	PP_0224		Monooxygenase, DszC family	0.0365311	0.188271	-0.232271	-1.28583	-0.268802
PP_0109	PP_0109		conserved membrane protein of unknown function	0.0646436	0.261326	-0.204142	-1.10402	-0.268786
PP_4131	PP_4131		NADH-quinone oxidoreductase subunit N	-0.0266579	-0.0948819	-0.2953	-0.945259	-0.268642
PP_0412	PP_0412		Polyamine ABC transporter, periplasmic polyamine-binding protein	0.00663697	0.0286843	-0.261831	-1.36924	-0.268468
PP_0900	PP_0900		PAP2 family protein	-0.220863	-0.97776	-0.489213	-1.75099	-0.26835
PP_3445	PP_3445		conserved protein of unknown function	0.0406156	0.184984	-0.227673	-1.14086	-0.268289
PP_0107	PP_0107		conserved protein of unknown function	0.134845	0.796726	-0.133376	-0.677369	-0.26822
PP_3743	PP_3743		conserved exported protein of unknown function	0.0919491	0.489619	-0.176151	-0.77442	-0.268101
PP_2409	PP_2409		cobalt-zinc-cadmium resistance protein	-0.0368474	-0.129201	-0.304914	-1.06564	-0.268067
PP_2658	PP_2658		phosphate ABC transporter	0.0697709	0.226411	-0.198119	-0.895107	-0.26789
PP_3400	PP_3400		alpha-ketoglutarate- and Fe(II)-dependent dioxygenase	-0.112207	-0.469424	-0.379937	-1.67323	-0.26773
PP_1161	PP_1161		putative Lipoprotein	-0.0443977	-0.198827	-0.312016	-1.5242	-0.267618
PP_5098	PP_5098		methionine biosynthesis protein MetW	0.153973	0.982774	-0.113464	-0.64746	-0.267437
PP_5726	PP_5726		conserved protein of unknown function	0.223056	1.28198	-0.044097	-0.266548	-0.267153
PP_4742	PP_4742		Type I restriction-modification system, S subunit	0.177002	1.07017	-0.0897995	-0.602577	-0.266801
PP_0715	PP_0715		Outer membrane efflux protein	0.243899	1.52472	-0.0227087	-0.15229	-0.266608
PP_2043	PP_2043		conserved exported protein of unknown function	0.0565749	0.348447	-0.209588	-1.45271	-0.266163
PP_4149	PP_4149		putative inner membrane ABC transporter permease protein	0.138552	0.842106	-0.127565	-0.84803	-0.266117
PP_3138	PP_3138		VirK domain protein	0.282432	1.86286	0.017071	0.0908274	-0.265361
PP_1539	PP_1539		conserved protein of unknown function	0.115958	0.876264	-0.149193	-1.13927	-0.265152
PP_4540	PP_4540		Hydrolase, alpha/beta fold family	-0.0529743	-0.277588	-0.317969	-1.37903	-0.264995
PP_5047	PP_5047		two-component system sensory histidine kinase/phosphatase GlnL/GlnG	0.590323	3.70989	0.325574	1.96858	-0.264749
PP_2592	PP_2592		Ferric siderophore ABC transporter, ATP-binding protein	0.0533239	0.200928	-0.211329	-0.712256	-0.264653
PP_2348	PP_2348		Sensor histidine kinase	-0.45291	-2.12929	-0.717555	-3.00847	-0.264645
PP_4425	PP_4425		putative amino-acid ABC transporter ATP-binding protein y4tH	0.100353	0.587175	-0.164022	-0.744721	-0.264375
PP_4515	PP_4515		Transcriptional regulator, MarR family	0.235709	1.22912	-0.0283022	-0.159502	-0.264012
PP_1828	PP_1828		conserved protein of unknown function	0.0607402	0.247549	-0.202972	-0.74533	-0.263713
PP_1111	PP_1111		putative Synthetase	0.332306	2.10835	0.0686634	0.346923	-0.263642
PP_3940	PP_3940		Putative metabolite transport protein NicT	0.0537655	0.32253	-0.209196	-1.31876	-0.262962
PP_1553	PP_1553		conserved protein of unknown function	-0.992647	-1.28568	-1.25527	-2.6278	-0.262623
PP_1615	PP_1615		Transcriptional regulator, LysR family	0.392979	2.06162	0.13036	0.81411	-0.262619
PP_2357	PP_2357		putative Type 1 pili protein CsuB	0.220539	1.1573	-0.0418742	-0.211109	-0.262413
PP_1967	PP_1967		tRNA D-aminoacylase	0.248	1.16791	-0.01438	-0.0690087	-0.26238
PP_0405	PP_0405		conserved protein of unknown function	0.582962	5.26021	0.320625	2.87701	-0.262338
PP_4811	PP_4811		Gamma-glutamyl phosphate reductase	-0.226379	-0.821374	-0.488042	-1.33317	-0.261663
PP_3477	PP_3477		Putative secretion type II protein related to protein G	0.0692047	0.307122	-0.192	-1.02532	-0.261205
PP_4280	PP_4280		xanthine dehydrogenase accessory factor	0.298973	1.23876	0.0383317	0.148202	-0.260641
PP_3027	PP_3027		conserved protein of unknown function	-0.418868	-1.8953	-0.679355	-3.43258	-0.260487
PP_3517	PP_3517		conserved exported protein of unknown function	0.201924	1.14855	-0.0583084	-0.357078	-0.260233
PP_0683	PP_0683		conserved protein of unknown function	0.148807	0.377753	-0.111392	-0.243457	-0.260199
PP_0434	PP_0434		Anhydro-N-acetylmuramic acid kinase	0.647033	5.09942	0.387413	2.84059	-0.25962
PP_4126	PP_4126		NADH-quinone oxidoreductase subunit I	0.488919	0.370173	0.229952	0.159009	-0.258966
PP_2113	PP_2113		Ribosomal RNA large subunit methyltransferase M	0.104258	0.558493	-0.154693	-0.734713	-0.258951
PP_0876	PP_0876		Transcriptional regulator, AraC family	0.0066943	0.0372535	-0.251979	-1.32261	-0.258673
PP_2560	PP_2560		alkaline protease secretion transporter ATP-binding protein	0.125122	0.495983	-0.133439	-0.638456	-0.258561
PP_4813	PP_4813		PAP2 family protein/DedA family protein	0.0844899	0.604458	-0.173603	-1.16239	-0.258093
PP_5092	PP_5092		putative exported NLP/P60 protein	0.266687	1.55392	0.00947346	0.0583193	-0.257214
PP_0988	PP_0988		glycine dehydrogenase	0.194603	1.47461	-0.0623497	-0.489126	-0.256953
PP_3444	PP_3444		Glyoxalase family protein	0.0724183	0.289454	-0.183771	-0.678734	-0.256189
PP_4348	PP_4348		putative Cystathionine beta-lyase	-0.158304	-0.637629	-0.413674	-1.57469	-0.25537
PP_5289	PP_5289		Acetylglutamate kinase	-0.68261	-1.89059	-0.937898	-3.05339	-0.255288
PP_5001	PP_5001		protease HslVU, ATPase component	0.346255	1.0668	0.0915795	0.223404	-0.254675
PP_1354	PP_1354		putative multidrug efflux MFS transporter	-0.101334	-0.622258	-0.35554	-2.33311	-0.254206
PP_2326	PP_2326		Universal stress protein	0.068746	0.399193	-0.185433	-1.17836	-0.254179
PP_1522	PP_1522		major cold shock protein	0.497854	1.87926	0.243794	0.91489	-0.254059
PP_0154	PP_0154		propionyl-CoA:succinate CoA transferase	0.158983	1.31449	-0.0948965	-0.771985	-0.25388
PP_1476	PP_1476		conserved protein of unknown function	0.055726	0.262494	-0.197983	-0.972767	-0.253709
PP_1036	PP_1036		membrane-bound lytic murein transglycosylase F	-0.313731	-1.37047	-0.567091	-2.23758	-0.25336
PP_1802	PP_1802		glycosyl transferase	-0.0549314	-0.435944	-0.30817	-2.4732	-0.253238
PP_5426	PP_5426		conserved protein of unknown function	0.175625	0.882966	-0.0760968	-0.376776	-0.251722
PP_2216	PP_2216		short-chain acyl-CoA dehydrogenase	0.258149	1.62381	0.00706801	0.0346955	-0.251081
PP_5410	PP_5410		Transcriptional regulator, DeoR family	0.0577279	0.282894	-0.193266	-1.138	-0.250994
PP_2131	PP_2131		DNA-binding ATPase involved in replication	0.303831	1.39014	0.0531921	0.267883	-0.250639
PP_1490	PP_1490		Probable biofilm formation methyltransferase WspC	-0.103053	-0.644119	-0.353276	-2.20005	-0.250224
PP_2802	PP_2802		Amino acid permease family protein	0.00476471	0.0240681	-0.245446	-1.12819	-0.25021
PP_1139	PP_1139		branched chain amino acid transporter - permease subunit	0.0738066	0.565511	-0.176328	-1.30055	-0.250134
PP_1626	PP_1626		DNA mismatch repair protein MutS	0.0285531	0.18129	-0.221378	-1.40603	-0.249931
PP_4896	PP_4896		DNA mismatch repair protein MutL	-0.220304	-1.53629	-0.469798	-3.1168	-0.249494
PP_5681	PP_5681		conserved protein of unknown function	0.396587	1.97413	0.147111	0.712341	-0.249476
PP_0830	PP_0830		Acetyltransferase, GNAT family	0.192928	1.03108	-0.0559585	-0.315862	-0.248886
PP_0943	PP_0943		conserved protein of unknown function	0.0752889	0.325915	-0.173502	-0.787728	-0.248791
PP_3246	PP_3246		Beta-carotene hydroxylase	0.248251	1.32363	-0.000489463	-0.00340876	-0.24874
PP_4163	PP_4163		conserved exported protein of unknown function	0.307466	1.18263	0.0589366	0.253469	-0.248529
PP_3495	PP_3495		tRNA (adenine(22)-N(1))-methyltransferase	0.339647	1.27554	0.0912471	0.388652	-0.2484
PP_1397	PP_1397		conserved protein of unknown function	-0.0937365	-0.350603	-0.341705	-1.07058	-0.247969
PP_5243	PP_5243		putative hydrolase	0.176487	0.518406	-0.0713722	-0.186322	-0.24786
PP_3176	PP_3176		Major facilitator family transporter	0.16937	0.86285	-0.0783208	-0.411911	-0.247691
PP_1007	PP_1007		putative Transmembrane sensor	0.105432	0.556077	-0.142234	-0.886802	-0.247666
PP_3208	PP_3208		Oxidoreductase, Pdr/VanB family	0.144532	0.852102	-0.103047	-0.563783	-0.247579
PP_2447	PP_2447		conserved exported protein of unknown function	0.261977	1.04002	0.0144266	0.0740155	-0.24755
PP_1499	PP_1499		conserved protein of unknown function	-0.0116421	-0.0688003	-0.259176	-1.31536	-0.247533
PP_4758	PP_4758		Major facilitator family transporter	0.129802	0.922968	-0.117088	-0.767881	-0.24689
PP_0984	PP_0984		conserved membrane protein of unknown function	-0.354733	-1.16738	-0.601101	-2.38012	-0.246368
PP_2291	PP_2291		conserved protein of unknown function	0.804342	2.81629	0.558102	1.91543	-0.246241
PP_4050	PP_4050		glycogen synthase	-0.0567206	-0.479325	-0.302772	-2.46242	-0.246052
PP_4553	PP_4553		RNA polymerase sigma-70 factor, ECF subfamily	0.00918987	0.06052	-0.236802	-1.34122	-0.245992
PP_2581	PP_2581		conserved protein of unknown function	0.527559	1.37242	0.281685	0.497477	-0.245875
PP_5447	PP_5447		conserved membrane protein of unknown function	0.32865	1.60037	0.0831046	0.43718	-0.245545
PP_5263	PP_5263		GGDEF domain protein	0.167214	0.752105	-0.0782073	-0.273414	-0.245421
PP_1805	PP_1805		Polysaccharide biosynthesis protein	0.0498632	0.430596	-0.195513	-1.64574	-0.245377
PP_0184	PP_0184		Argininosuccinate lyase	-0.691951	-2.54183	-0.936934	-3.19351	-0.244983
PP_3166	PP_3166		catechol 1,2-dioxygenase	0.0740674	0.502464	-0.170895	-0.934064	-0.244963
PP_0096	PP_0096		oligopeptidase A	0.0867808	0.613233	-0.157956	-1.16267	-0.244737
PP_2548	PP_2548		putative Sugar MFS transporter	0.154971	1.00153	-0.0897245	-0.434494	-0.244695
PP_0970	PP_0970		Cyanate MFS transporter	0.0343096	0.244704	-0.210265	-1.61777	-0.244574
PP_5403	PP_5403		conserved protein of unknown function	0.0466826	0.245647	-0.19781	-1.1902	-0.244492
PP_2419	PP_2419		conserved membrane protein of unknown function DUF1624 family	0.335285	1.99003	0.0914437	0.508137	-0.243841
PP_1512	PP_1512		conserved protein of unknown function	0.0640801	0.17331	-0.179652	-0.559922	-0.243732
PP_2422	PP_2422		conserved protein of unknown function	0.024784	0.119851	-0.218866	-0.98447	-0.24365
PP_0895	PP_0895		conserved protein of unknown function	0.122268	0.820072	-0.121266	-0.766433	-0.243534
PP_3908	PP_3908		conserved protein of unknown function	0.334656	0.945362	0.0914044	0.256839	-0.243252
PP_2796	PP_2796		conserved protein of unknown function	-0.000397693	-0.00125431	-0.243621	-0.944093	-0.243223
PP_3589	PP_3589		serine:H+ symport permease, threonine-insensitive	0.213606	0.89953	-0.0296074	-0.130463	-0.243213
PP_1562	PP_1562		putative Phage terminase, small subunit	-0.106338	-0.233642	-0.349299	-0.735905	-0.242961
PP_4066	PP_4066		methylglutaconyl-CoA hydratase	-0.468397	-1.41177	-0.711179	-2.43509	-0.242782
PP_5539	PP_5539		conserved exported protein of unknown function	0.0821395	0.422258	-0.160088	-1.02245	-0.242227
PP_4481	PP_4481		Succinylornithine transaminase/acetylornithine aminotransferase	-0.168191	-0.944631	-0.410418	-2.00628	-0.242227
PP_2782	PP_2782		Pyridoxalphosphate dependent aminotransferase, class III	-0.039934	-0.299179	-0.281552	-1.96189	-0.241618
PP_5247	PP_5247		conserved protein of unknown function	0.251603	0.852115	0.0100242	0.0349125	-0.241578
PP_2823	PP_2823		Methyl-accepting chemotaxis transducer	0.0775523	0.39033	-0.163946	-0.65862	-0.241498
PP_1202	PP_1202		putative enzyme involved in modification of phospholipids	-0.1106	-0.855099	-0.351914	-2.75787	-0.241314
PP_4688	PP_4688		Heme/hemin ABC transporter, permease protein	0.0315695	0.168711	-0.209676	-0.935251	-0.241245
PP_1871	PP_1871		Protease HtpX	0.350554	1.49345	0.109452	0.503658	-0.241101
PP_4401	PP_4401		branched-chain alpha-keto acid dehydrogenase complex, alpha subunit	-0.0511598	-0.28182	-0.292216	-1.64459	-0.241056
PP_4575	PP_4575		Urea amidolyase-related protein	0.129086	0.537391	-0.111509	-0.385788	-0.240595
PP_3919	PP_3919		conserved protein of unknown function	-0.315919	-0.822096	-0.556451	-1.27687	-0.240532
PP_1079	PP_1079		Ornithine carbamoyltransferase	-0.0235373	-0.0816914	-0.263876	-1.13444	-0.240339
PP_5534	PP_5534		protein of unknown function	0.204757	0.850888	-0.0350285	-0.140118	-0.239785
PP_4245	PP_4245		hydroxyproline acetylase	0.0220623	0.130598	-0.217357	-1.36351	-0.23942
PP_5702	PP_5702		conserved protein of unknown function	0.00859849	0.0229161	-0.230577	-0.782318	-0.239176
PP_2687	PP_2687		conserved protein of unknown function	-0.241286	-1.18717	-0.480287	-2.29839	-0.239001
PP_0311	PP_0311		putative dimethylglycine dehydrogenase subunit	0.139608	0.91641	-0.0991277	-0.582286	-0.238736
PP_1778	PP_1778		Lipopolysaccharide ABC export system, permease protein	-0.116676	-0.262606	-0.354919	-0.681797	-0.238243
PP_5003	PP_5003		poly(3-hydroxyalkanoate) polymerase 1	0.159895	0.901658	-0.078116	-0.58043	-0.238011
PP_4568	PP_4568		putative metabolite efflux pump	0.228075	0.959246	-0.00959574	-0.0368983	-0.237671
PP_5706	PP_5706		Sec translocation complex - SecG subunit	0.490346	0.339068	0.252914	0.142908	-0.237432
PP_5075	PP_5075		glutamate synthase (NADPH) beta subunit	0.270979	1.84275	0.0335859	0.246562	-0.237393
PP_1078	PP_1078		putative ABC transporter, ATP-binding protein	0.103426	0.536788	-0.133804	-0.643253	-0.23723
PP_2169	PP_2169		tRNA-dihydrouridine synthase A	0.0721377	0.36253	-0.164813	-0.870305	-0.236951
PP_3135	PP_3135		putative Glycosyl transferase	0.27251	1.59003	0.0358132	0.212208	-0.236697
PP_5569	PP_5569		protein of unknown function of phage origin	0.492076	1.10685	0.255709	0.809987	-0.236367
PP_2772	PP_2772		putative Monooxygenase	0.0947276	0.480231	-0.141457	-0.761457	-0.236185
PP_4260	PP_4260		conserved protein of unknown function	-0.271794	-1.01599	-0.507956	-1.58345	-0.236162
PP_5537	PP_5537		conserved membrane protein of unknown function	0.405854	0.984784	0.169969	0.45402	-0.235885
PP_5147	PP_5147		Hydrolase, haloacid dehalogenase-like family	0.170515	1.17095	-0.0650538	-0.419536	-0.235569
PP_3203	PP_3203		Major facilitator family transporter	0.402773	2.21826	0.167694	0.788096	-0.235079
PP_0255	PP_0255		conserved exported protein of unknown function	-0.022289	-0.137019	-0.257347	-1.54027	-0.235058
PP_5527	PP_5527		phage transcriptional regulator	0.199921	0.927501	-0.0351013	-0.182722	-0.235022
PP_2572	PP_2572		conserved protein of unknown function	-0.00691882	-0.0235027	-0.241853	-0.820497	-0.234934
PP_3504	PP_3504		conserved protein of unknown function	0.398996	1.51235	0.164312	0.719137	-0.234684
PP_5472	PP_5472		conserved exported protein of unknown function	-0.0999281	-0.46278	-0.334378	-1.58358	-0.23445
PP_2096	PP_2096		fused 23S rRNA m2G2445 methyltransferase and 23S rRNA m7G2069 methyltransferase	-0.0551571	-0.35242	-0.288976	-1.91025	-0.233818
PP_2188	PP_2188		putative tRNA-(Ms(2)io(6)a)-hydroxylase	0.113053	0.488081	-0.120175	-0.717512	-0.233228
PP_2075	PP_2075		conserved membrane protein of unknown function	0.294423	1.07333	0.0613002	0.29229	-0.233123
PP_0941	PP_0941		putative ribosome associated protein	0.0567474	0.224127	-0.175407	-0.585301	-0.232154
PP_2890	PP_2890		exodeoxyribonuclease III / apurinic/apyrimidinic endodeoxyribonuclease VI	0.269738	1.54456	0.0381701	0.22185	-0.231568
PP_5608	PP_5608		putative exported protein	0.31084	0.936193	0.079346	0.271919	-0.231494
PP_3389	PP_3389		conserved membrane protein of unknown function	-0.00260551	-0.0151983	-0.233795	-1.53597	-0.231189
PP_2593	PP_2593		Ferric siderophore ABC transporter, permease protein	0.0443537	0.162574	-0.186504	-0.748839	-0.230858
PP_2077	PP_2077		diaminopimelate decarboxylase	0.0606505	0.263594	-0.169995	-0.740594	-0.230646
PP_2610	PP_2610		conserved protein of unknown function	0.0844475	0.39126	-0.146161	-0.763663	-0.230608
PP_2825	PP_2825		putative Integrase	0.761498	3.76293	0.531081	2.4978	-0.230417
PP_5582	PP_5582		conserved protein of unknown function	0.805912	1.55046	0.575634	1.10616	-0.230277
PP_2276	PP_2276		putative phage exonuclease	0.105095	0.605593	-0.124889	-0.836099	-0.229984
PP_4015	PP_4015		HflD-like high frequency lysogenization protein	0.18626	0.614598	-0.043645	-0.126896	-0.229905
PP_0855	PP_0855		conserved protein of unknown function	-0.717249	-1.38395	-0.946837	-1.62489	-0.229588
PP_4737	PP_4737		D-lactate dehydrogenase	-0.112729	-0.599941	-0.34225	-2.32914	-0.229521
PP_1299	PP_1299		putative amino acid ABC transporter - membrane subunit	0.156054	0.821149	-0.0733293	-0.454719	-0.229384
PP_1917	PP_1917		4-amino-4-deoxychorismate lyase	0.466604	2.35666	0.237407	1.38353	-0.229197
PP_2870	PP_2870		putative spermidine/putrescine-binding periplasmic protein	0.264492	1.78839	0.0361178	0.261931	-0.228374
PP_4643	PP_4643		Xanthine/uracil permease family protein	0.263789	1.61015	0.035853	0.238328	-0.227936
PP_2475	PP_2475		Transcriptional regulator, TetR family	-0.630779	-1.96144	-0.858699	-2.40748	-0.22792
PP_1355	PP_1355		Muropeptide permease AmpG	0.774043	7.38612	0.54723	5.11489	-0.226813
PP_2213	PP_2213		putative acyl-CoA synthetase	0.103915	0.765008	-0.122482	-0.799107	-0.226397
PP_1401	PP_1401		C4-dicarboxylate transport transcriptional regulatory protein	0.233098	1.13968	0.00793341	0.0327179	-0.225165
PP_2452	PP_2452		conserved protein of unknown function	0.237294	0.92111	0.0127257	0.0537296	-0.224568
PP_0618	PP_0618		Branched-chain amino acid ABC transporter, permease protein	0.100559	0.510171	-0.123899	-0.788727	-0.224458
PP_0237	PP_0237		aliphatic sulfonate ABC transporter - periplasmic binding protein / transport of isethionate	0.0788779	0.455743	-0.144814	-0.770403	-0.223692
PP_0304	PP_0304		Carnitine uptake ABC transporter, periplasmic component	0.248652	1.18558	0.02498	0.107687	-0.223672
PP_3610	PP_3610		conserved protein of unknown function	0.166984	0.930275	-0.0565053	-0.290572	-0.223489
PP_4140	PP_4140		lysine decarboxylase	0.0410504	0.243356	-0.182433	-1.17274	-0.223484
PP_2441	PP_2441		conserved protein of unknown function	-0.150949	-0.504408	-0.374395	-0.962903	-0.223446
PP_4236	PP_4236		putative Thiol:disulfide interchange protein dsbE	-0.18358	-0.872258	-0.406964	-1.36184	-0.223384
PP_4035	PP_4035		putative PydP transporter, NCS1 nucleoside transporter family	0.277188	1.81928	0.0538067	0.346076	-0.223381
PP_4549	PP_4549		long-chain-fatty-acid/CoA ligase	0.203602	1.33556	-0.0181415	-0.123586	-0.221744
PP_4205	PP_4205		mRNA interferase MqsR of the MqsA-MqsR antitoxin/toxin complex and DNA-binding transcriptional repressor	-0.198541	-0.83669	-0.419931	-1.84659	-0.22139
PP_3022	PP_3022		Transcriptional regulator, AraC family	0.0795961	0.414592	-0.141677	-0.684469	-0.221273
PP_1076	PP_1076		aquaglyceroporin	0.438141	1.87201	0.21721	0.905908	-0.220931
PP_2051	PP_2051		3-ketoacyl-CoA thiolase (thiolase I)	0.187794	1.37997	-0.0327176	-0.213342	-0.220512
PP_0839	PP_0839		tRNA Cm32/Um32 methyltransferase	-0.0116421	-0.0262361	-0.231496	-0.607721	-0.219854
PP_4300	PP_4300		putative hydroxypyruvate reductase	0.226705	1.0445	0.00726252	0.0388534	-0.219443
PP_1721	PP_1721		putative phosphoserine phosphatase	0.212361	1.27654	-0.00703039	-0.0365659	-0.219392
PP_3592	PP_3592		Transcriptional regulator, RpiR family	0.195473	1.33739	-0.0238426	-0.144097	-0.219316
PP_0222	PP_0222		Monooxygenase, DszA family	0.150297	0.878662	-0.0689977	-0.43187	-0.219295
PP_1946	PP_1946		Oxidoreductase, short chain dehydrogenase/reductase family	0.103142	0.599946	-0.116121	-0.683712	-0.219263
PP_1546	PP_1546		conserved protein of unknown function	0.0695424	0.308777	-0.149657	-0.610927	-0.2192
PP_0040	PP_0040		hypothetical protein	0.0686167	0.221635	-0.150435	-0.464703	-0.219052
PP_5120	PP_5120		coniferyl aldehyde dehydrogenase	-0.029528	-0.158401	-0.248219	-1.46872	-0.218691
PP_3816	PP_3816		Polyamine ABC transporter, permease protein	0.162249	1.02765	-0.0562649	-0.355977	-0.218514
PP_3527	PP_3527		Transcriptional regulator, TetR family	0.359417	2.29687	0.140986	0.980955	-0.218432
PP_2835	PP_2835		putative oxidoreductase	-0.33385	-1.35474	-0.551932	-1.97406	-0.218082
PP_3693	PP_3693		putative Transcriptional regulator MvaT, P16 subunit	-0.213054	-0.631821	-0.430725	-1.73595	-0.217671
PP_2456	PP_2456		D-ribose ABC transporter - permease subunit	0.208053	0.697121	-0.00945927	-0.0358193	-0.217512
PP_5505	PP_5505		conserved transmembrane protein of unknown function	0.337818	0.986687	0.120353	0.371913	-0.217464
PP_3575	PP_3575		Outer membrane ferric siderophore receptor	0.169569	1.30138	-0.0476562	-0.383501	-0.217225
PP_3440	PP_3440		conserved protein of unknown function	0.234313	1.56593	0.0174332	0.118849	-0.216879
PP_2413	PP_2413		GGDEF family protein	-0.179681	-1.24835	-0.396297	-2.43615	-0.216617
PP_2299	PP_2299		Trigger factor	-1.01204	-2.49781	-1.22865	-2.9627	-0.216605
PP_2272	PP_2272		conserved protein of unknown function	0.247668	1.26524	0.0314166	0.170592	-0.216251
PP_0903	PP_0903		conserved protein of unknown function	0.438285	2.04291	0.222543	1.18748	-0.215742
PP_4278	PP_4278		xanthine dehydrogenase subunit XdhA	-0.0400011	-0.274229	-0.25551	-1.32013	-0.215509
PP_2541	PP_2541		Transcriptional factor-related protein	0.123054	0.544111	-0.092225	-0.522358	-0.215279
PP_3217	PP_3217		putative Periplasmic aliphatic sulfonate-binding protein	0.162634	0.813968	-0.052629	-0.323408	-0.215263
PP_1976	PP_1976		HlyD family secretion protein	0.283969	1.20146	0.0694255	0.240978	-0.214544
PP_0856	PP_0856		conserved lipoprotein of unknown function	0.05245	0.0555032	-0.162022	-0.107288	-0.214472
PP_1569	PP_1569		conserved protein of unknown function	0.117517	0.420944	-0.0968286	-0.475802	-0.214346
PP_3173	PP_3173		N-ethylmaleimide reductase, FMN-linked	-0.0104378	-0.0625687	-0.224573	-1.3201	-0.214135
PP_1395	PP_1395		Transcriptional regulator, AraC family	0.159282	0.986555	-0.0548358	-0.380752	-0.214117
PP_4980	PP_4980		ATP-dependent RNA helicase	-0.240978	-1.12708	-0.455027	-2.03592	-0.214049
PP_1456	PP_1456		conserved membrane protein of unknown function	0.333817	1.499	0.119807	0.545608	-0.21401
PP_3804	PP_3804		conserved exported protein of unknown function	0.0674998	0.269049	-0.146228	-0.77553	-0.213728
PP_1956	PP_1956		conserved exported protein of unknown function	0.133263	0.565625	-0.0801866	-0.359594	-0.21345
PP_4880	PP_4880		exoribonuclease R	-0.471892	-2.14238	-0.68518	-2.77066	-0.213289
PP_2813	PP_2813		BNR domain protein	0.0712418	0.166386	-0.141808	-0.500837	-0.213049
PP_3432	PP_3432		conserved exported protein of unknown function	0.0414571	0.258843	-0.171295	-1.07841	-0.212752
PP_2493	PP_2493		RadC family protein	0.138162	0.795717	-0.0745787	-0.479413	-0.212741
PP_4680	PP_4680		acetohydroxybutanoate synthase / acetolactate synthase	0.46908	3.59257	0.256965	1.94787	-0.212115
PP_2005	PP_2005		conserved exported protein of unknown function	0.0151479	0.075451	-0.19695	-1.03645	-0.212098
PP_4139	PP_4139		conserved protein of unknown function	0.338133	1.55973	0.126035	0.326472	-0.212098
PP_0652	PP_0652		Gluconate transporter	0.0887061	0.674385	-0.123132	-0.945812	-0.211839
PP_1683	PP_1683		Transcriptional regulator, MarR family	-0.368721	-1.06076	-0.580555	-1.30959	-0.211834
PP_3622	PP_3622		putative Isoquinoline 1-oxidoreductase, beta subunit	0.0373443	0.275596	-0.174218	-1.29917	-0.211562
PP_3036	PP_3036		conserved protein of unknown function	-0.141797	-0.54015	-0.352107	-1.19287	-0.21031
PP_5340	PP_5340		Acetylpolyamine aminohydrolase	0.183687	1.25877	-0.0263638	-0.170724	-0.21005
PP_1269	PP_1269		Universal stress protein family	0.176979	0.322763	-0.0330377	-0.0596899	-0.210017
PP_0357	PP_0357		ACT domain protein	0.192652	0.767592	-0.0164395	-0.0740024	-0.209091
PP_4498	PP_4498		Segregation and condensation protein A	0.0378803	0.212867	-0.171019	-1.03543	-0.2089
PP_2998	PP_2998		2-dehydropantoate 2-reductase	0.086942	0.422833	-0.121812	-0.643372	-0.208754
PP_2270	PP_2270		putative DNA primase/helicase protein	0.195413	1.38491	-0.0132725	-0.0993028	-0.208685
PP_1314	PP_1314		putative NAD(P)-linked reductase	0.161032	0.950438	-0.0474875	-0.26023	-0.20852
PP_4111	PP_4111		Elongation factor G 2	0.139173	0.853836	-0.0693363	-0.422376	-0.20851
PP_0117	PP_0117		Zn(2+) ABC transporter - permease subunit	0.117446	0.571795	-0.090676	-0.36294	-0.208122
PP_0052	PP_0052		beta-lactamase domain protein, putative hydrolase	0.166482	0.833167	-0.0414342	-0.240742	-0.207917
PP_1770	PP_1770		3-phosphoshikimate 1-carboxyvinyltransferase	-0.263469	-1.05337	-0.471121	-1.77855	-0.207653
PP_3813	PP_3813		3,4-dihydroxy-2-butanone 4-phosphate synthase/GTP cyclohydrolase II	-0.0247274	-0.123258	-0.232324	-1.12481	-0.207597
PP_3368	PP_3368		Major facilitator family transporter	0.0771704	0.367697	-0.130287	-0.741567	-0.207457
PP_2693	PP_2693		putative Dipeptidase	-0.0650216	-0.169098	-0.272444	-0.707134	-0.207422
PP_0063	PP_0063		putative Lipid A biosynthesis lauroyl acyltransferase	0.123295	0.277504	-0.0840388	-0.175065	-0.207334
PP_1014	PP_1014		aldose-ketose isomerase	-0.281975	-1.68447	-0.489035	-3.11005	-0.20706
PP_2790	PP_2790		Sigma-54 dependent sensory box protein	-0.0820998	-0.454741	-0.288881	-1.62041	-0.206781
PP_2666	PP_2666		conserved exported protein of unknown function	0.0650201	0.377813	-0.141659	-0.715161	-0.206679
PP_5588	PP_5588		conserved protein of unknown function	0.170133	0.473536	-0.0364703	-0.163369	-0.206603
PP_0590	PP_0590		Transcriptional regulator, ArsR family	0.209912	1.13434	0.00335597	0.0188074	-0.206556
PP_4002	PP_4002		DNA-dependent ATPase required for recombination	0.0157956	0.0903961	-0.190688	-1.00857	-0.206484
PP_0616	PP_0616		Branched-chain amino acid ABC transporter, ATP binding protein	0.236826	1.05459	0.0303994	0.112132	-0.206426
PP_4289	PP_4289		conserved membrane protein of unknown function	0.135304	0.949323	-0.0711203	-0.507329	-0.206425
PP_0406	PP_0406		Nucleotidyltransferase family protein	0.367363	2.25697	0.161067	0.833737	-0.206296
PP_2455	PP_2455		ribose ABC transporter - ATP-binding subunit	-0.165239	-0.916766	-0.371515	-1.9287	-0.206277
PP_1994	PP_1994		tRNA pseudouridine (38-40)synthase	0.372976	0.28239	0.166914	0.115419	-0.206062
PP_1876	PP_1876		putative ATP/GTP-binding protein of the AAA+ family	0.247592	0.670304	0.0416474	0.136933	-0.205945
PP_1075	PP_1075		glycerol kinase	0.569017	3.70913	0.364057	2.66107	-0.20496
PP_2742	PP_2742		conserved protein of unknown function	0.46769	1.95307	0.262772	1.49493	-0.204919
PP_0795	PP_0795		fructose PTS permease - IIBC component	-0.0416364	-0.214298	-0.245811	-1.42348	-0.204174
PP_4254	PP_4254		conserved protein of unknown function	-0.87653	-1.17873	-1.08066	-2.06191	-0.204131
PP_2315	PP_2315		Transcription elongation factor GreB	0.0605182	0.44878	-0.143262	-1.01595	-0.20378
PP_5402	PP_5402		deacetylase of acetyl-CoA synthetase, NAD-dependent	0.0358564	0.263657	-0.167585	-1.175	-0.203441
PP_3295	PP_3295		YeeE/YedE family protein	0.348619	1.60918	0.14528	0.655584	-0.203339
PP_1153	PP_1153		putative lipoprotein	0.0337781	0.132245	-0.169559	-0.598372	-0.203337
PP_1347	PP_1347		Glutathione S-transferase family protein	-0.00693304	-0.0332253	-0.210089	-0.951418	-0.203156
PP_1745	PP_1745		Oxidoreductase, short chain dehydrogenase/reductase family	0.117573	0.615119	-0.0851452	-0.400994	-0.202718
PP_1616	PP_1616		formaldehyde dehydrogenase, glutathione-dependent	0.433294	2.62801	0.230599	1.38633	-0.202695
PP_4946	PP_4946		sodium/L-proline transporter	-0.0523686	-0.358108	-0.254308	-1.54687	-0.201939
PP_4516	PP_4516		ATP-dependent DNA 3	0.199862	1.2609	-0.00199094	-0.0139778	-0.201853
PP_5615	PP_5615		conserved protein of unknown function	-0.0869381	-0.466115	-0.288271	-1.74562	-0.201333
PP_2988	PP_2988		Alcohol dehydrogenase, zinc-containing	-0.203545	-1.08612	-0.404606	-2.27142	-0.201062
PP_3836	PP_3836		conserved protein of unknown function	0.0479896	0.264862	-0.153053	-0.747413	-0.201042
PP_4419	PP_4419		transposase	0.106496	0.284993	-0.0944831	-0.359556	-0.200979
PP_4313	PP_4313		putative peptidylprolyl isomerase	0.0352193	0.160905	-0.16572	-0.740525	-0.200939
PP_5595	PP_5595		conserved exported protein of unknown function	0.0151028	0.0769635	-0.185631	-1.09503	-0.200734
PP_0658	PP_0658		Homocysteine S-methyltransferase family protein	-0.0827814	-0.418204	-0.283012	-1.66569	-0.20023
PP_4461	PP_4461		Major facilitator family transporter	-0.00523625	-0.031369	-0.205386	-1.30674	-0.20015
PP_1070	PP_1070		glutamate / aspartate ABC transporter - permease subunit	0.0846597	0.319672	-0.115249	-0.560582	-0.199909
PP_1241	PP_1241		conserved protein of unknown function	0.0696736	0.284709	-0.130164	-0.581563	-0.199838
PP_3037	PP_3037		C4-type zinc finger protein, DksA/TraR family	-0.188558	-0.519406	-0.388336	-1.19052	-0.199778
PP_2222	PP_2222		conserved protein of unknown function	0.414097	1.21406	0.214661	0.636057	-0.199437
PP_3959	PP_3959		Voltage-gated chloride channel family protein	-0.0116421	-0.0792598	-0.210925	-1.30704	-0.199282
PP_4227	PP_4227		conserved protein of unknown function	-0.130149	-0.256655	-0.329352	-0.850387	-0.199203
PP_4233	PP_4233		putative Oxidoreductase, small subunit	0.0897955	0.287299	-0.109166	-0.32249	-0.198962
PP_4287	PP_4287		2-oxo-4-hydroxy-4-carboxy-5-ureidoimidazoline decarboxylase	-0.0685581	-0.348782	-0.267513	-1.21626	-0.198955
PP_2323	PP_2323		conserved protein of unknown function	0.178308	1.21871	-0.0206231	-0.143137	-0.198931
PP_3713	PP_3713		catechol 1,2-dioxygenase	-0.16763	-0.767977	-0.366484	-1.67754	-0.198854
PP_5091	PP_5091		conserved membrane protein of unknown function	0.539731	2.30195	0.340884	1.37254	-0.198847
PP_2506	PP_2506		conserved membrane protein of unknown function	-0.0127318	-0.0541388	-0.21155	-1.01503	-0.198818
PP_4774	PP_4774		divalent cation efflux transporter	0.374908	1.88677	0.176543	0.872245	-0.198365
PP_2874	PP_2874		conserved protein of unknown function	-0.0249673	-0.157361	-0.222033	-1.27483	-0.197066
PP_2626	PP_2626		conserved protein of unknown function	0.112415	0.581255	-0.0841731	-0.449299	-0.196588
PP_3339	PP_3339		conserved exported protein of unknown function	0.185077	0.713494	-0.0114512	-0.040515	-0.196528
PP_1090	PP_1090		putative Virulence factors positive transcription regulator BvgA	0.0788126	0.483599	-0.117612	-0.751802	-0.196424
PP_4695	PP_4695		Sensory box histidine kinase	0.263554	1.81255	0.0672573	0.468094	-0.196297
PP_5324	PP_5324		Response regulator	0.65935	1.24535	0.463151	1.142	-0.196199
PP_0413	PP_0413		Polyamine ABC transporter, permease protein	-0.261405	-1.82382	-0.457332	-3.49638	-0.195927
PP_2426	PP_2426		coniferyl alcohol dehydrogenase	0.0421307	0.149197	-0.15371	-0.739135	-0.195841
PP_1598	PP_1598		regulatory intramembrane protein RIP zinc protease	0.272201	0.805028	0.0764429	0.192454	-0.195758
PP_4595	PP_4595		putative LRP-like transcriptional regulator	-0.170218	-0.950662	-0.365721	-2.39327	-0.195503
PP_1114	PP_1114		SEC-C domain protein	0.100735	0.252494	-0.0944084	-0.302167	-0.195144
PP_4564	PP_4564		putative Lipoprotein	0.105807	0.351066	-0.0890931	-0.391973	-0.1949
PP_3162	PP_3162		benzoate 1,2-dioxygenase subunit beta	-0.035882	-0.192619	-0.230497	-1.23145	-0.194615
PP_4079	PP_4079		conserved protein of unknown function	-0.248028	-1.35484	-0.442213	-2.61484	-0.194185
PP_4047	PP_4047		conserved protein of unknown function	-0.134853	-0.643401	-0.328924	-1.5177	-0.194071
PP_3697	PP_3697		conserved protein of unknown function	0.115447	0.955923	-0.0784557	-0.650968	-0.193903
PP_0026	PP_0026		putative cobalt/cadmium/zinc exporter	0.184085	1.3233	-0.00969584	-0.0733375	-0.193781
PP_2398	PP_2398		conserved protein of unknown function, UPF0276 family	0.0795293	0.487663	-0.114183	-0.786908	-0.193713
PP_2410	PP_2410		cation efflux system protein	-0.0150124	-0.111241	-0.208681	-1.46302	-0.193669
PP_2123	PP_2123		molybdenum::molybdopterin ligase	0.0503635	0.263861	-0.143301	-0.75905	-0.193665
PP_1369	PP_1369		conserved protein of unknown function	-0.0869694	-0.511685	-0.28034	-1.68884	-0.19337
PP_0586	PP_0586		cadmium translocating P-type ATPase	0.185767	1.09321	-0.00752547	-0.048597	-0.193292
PP_2831	PP_2831		L-fuconate dehydratase	0.19626	0.851917	0.00358586	0.0176938	-0.192674
PP_1000	PP_1000		ornithine carbamoyltransferase, catabolic	-0.0451708	-0.228347	-0.237823	-1.19324	-0.192652
PP_1028	PP_1028		Transcriptional regulator, LysR family	0.31884	0.955789	0.126209	0.382938	-0.192631
PP_5109	PP_5109		membrane component of the ABC transporter FtsEX involved in cellular division	0.00274999	0.0141519	-0.189846	-1.06222	-0.192596
PP_0986	PP_0986		aminomethyltransferase	0.232173	0.859435	0.0395868	0.121034	-0.192586
PP_1001	PP_1001		arginine deiminase	-0.108277	-0.522037	-0.300749	-1.28383	-0.192472
PP_5723	PP_5723		protein of unknown function	0.246266	0.769456	0.0539459	0.284505	-0.19232
PP_3792	PP_3792		conserved protein of unknown function	-0.330434	-0.871489	-0.522614	-1.53795	-0.192181
PP_4167	PP_4167		Phosphohistidine phosphatase SixA	-0.0499541	-0.240054	-0.242119	-1.46912	-0.192165
PP_5038	PP_5038		conserved lipoprotein of unknown function	-0.257186	-0.629288	-0.448686	-1.65599	-0.1915
PP_5478	PP_5478		conserved protein of unknown function	0.327478	1.27866	0.136018	0.496642	-0.19146
PP_3475	PP_3475		putative type II secretory pathway, pseudopilin pulG-related signal peptide protein	0.0520364	0.278511	-0.139261	-0.620551	-0.191298
PP_0196	PP_0196		putative of ABC superfamily informational factor: ATP-binding components	0.166211	0.987873	-0.0247507	-0.144473	-0.190962
PP_1140	PP_1140		branched chain amino acid transporter - permease subunit	0.131547	0.911887	-0.0591147	-0.383812	-0.190661
PP_2250	PP_2250		Transcriptional regulator, LysR family	0.393551	1.74916	0.202938	1.28132	-0.190613
PP_0792	PP_0792		catabolite repressor-activator, DNA-binding transcriptional dual regulator	0.128008	0.723405	-0.0625163	-0.317729	-0.190524
PP_0521	PP_0521		conserved exported protein of unknown function	0.0253819	0.208532	-0.164924	-1.34856	-0.190306
PP_5475	PP_5475		conserved protein of unknown function	0.374537	0.435697	0.184443	0.306492	-0.190094
PP_5246	PP_5246		glutathione-regulated potassium/H+ antiporter	0.0634428	0.317579	-0.126617	-0.628383	-0.190059
PP_3652	PP_3652		Transporter, LysE family	0.00608666	0.036225	-0.183887	-1.26126	-0.189974
PP_0778	PP_0778		Glycosyl transferase, group 1 family protein	-0.00470591	-0.0283049	-0.194678	-1.30284	-0.189972
PP_t11	PP_t11		tRNA-Lys	-0.509565	-1.05181	-0.698833	-1.55849	-0.189268
PP_5526	PP_5526		conserved protein of unknown function	-0.0204878	-0.114394	-0.209432	-1.04398	-0.188944
PP_2197	PP_2197		conserved exported protein of unknown function	0.647035	2.21208	0.458627	2.09098	-0.188409
PP_2861	PP_2861		Methyl-accepting chemotaxis transducer	0.0263676	0.188487	-0.161755	-1.11695	-0.188123
PP_2968	PP_2968		putative nickel/cobalt transporter, high-affinity	-0.0734375	-0.429347	-0.261322	-1.73077	-0.187884
PP_4968	PP_4968		DNA ligase B	0.113436	0.658955	-0.0736425	-0.405934	-0.187079
PP_0919	PP_0919		conserved protein of unknown function	0.0570201	0.203319	-0.13002	-0.488966	-0.18704
PP_1232	PP_1232		conserved exported protein of unknown function	0.0467109	0.26229	-0.140292	-0.794334	-0.187003
PP_4316	PP_4316		D-isomer specific 2-hydroxyacid dehydrogenase family protein	-0.0414143	-0.182184	-0.228284	-1.13904	-0.18687
PP_4825	PP_4825		Membrane protein, MarC family	0.00596205	0.0296985	-0.180678	-0.95318	-0.18664
PP_2406	PP_2406		putative quinate/shikimate dehydrogenase	0.263602	1.20718	0.0770487	0.359072	-0.186553
PP_2109	PP_2109		conserved protein of unknown function	0.304103	1.77134	0.117855	0.670654	-0.186248
PP_3555	PP_3555		putative Transmembrane sensor	-0.172865	-0.654098	-0.358577	-1.50464	-0.185712
PP_3382	PP_3382		gluconate 2-dehydrogenase cytochrome c subunit	-0.141068	-0.880869	-0.326635	-2.27809	-0.185567
PP_5449	PP_5449		conserved exported protein of unknown function	0.313566	1.3633	0.128005	0.553356	-0.185561
PP_5671	PP_5671		conserved protein of unknown function	-0.0453827	-0.203642	-0.23042	-1.1262	-0.185037
PP_2047	PP_2047		3-hydroxyacyl-CoA dehydrogenase family protein	0.198161	0.864213	0.0132839	0.0512573	-0.184877
PP_3561	PP_3561		conserved membrane protein of unknown function	0.0247706	0.166634	-0.159697	-1.0363	-0.184467
PP_1941	PP_1941		conserved protein of unknown function	0.182639	0.832462	-0.00171204	-0.00835713	-0.184351
PP_2551	PP_2551		Transcriptional regulator, LysR family	0.107793	0.485625	-0.0763401	-0.283261	-0.184134
PP_3211	PP_3211		ABC transporter, ATP-binding protein	-0.311326	-0.902327	-0.495121	-1.80458	-0.183794
PP_4804	PP_4804		RlpA-like lipoprotein	0.0347966	0.0410208	-0.148953	-0.0986337	-0.183749
PP_3413	PP_3413		Sensor histidine kinase/response regulator	0.124143	0.933592	-0.0595915	-0.483273	-0.183734
PP_0112	PP_0112		methionine ABC transporter, periplasmic binding protein	-0.109611	-0.657764	-0.293293	-1.76494	-0.183681
PP_4632	PP_4632		dihydrofolate reductase / dihydromonapterin reductase	0.262532	1.54602	0.0789241	0.389831	-0.183608
PP_0380	PP_0380		Coenzyme PQQ synthesis protein A	0.086183	0.452243	-0.0973412	-0.392488	-0.183524
PP_0823	PP_0823		Selenide, water dikinase	0.0381911	0.220792	-0.145235	-0.972292	-0.183426
PP_5183	PP_5183		glutamylpolyamine synthetase	-0.00415317	-0.022487	-0.187255	-1.0637	-0.183102
PP_4218	PP_4218		Lipase/esterase family protein	0.119692	0.601569	-0.063281	-0.364142	-0.182973
PP_5115	PP_5115		putative Zinc protease	-0.021517	-0.152745	-0.204478	-1.35387	-0.182961
PP_4427	PP_4427		Amino acid ABC transporter, permease protein	-0.0945325	-0.484612	-0.277301	-1.12011	-0.182769
PP_1019	PP_1019		carbohydrate-selective porin	0.212514	1.40159	0.0297671	0.196912	-0.182747
PP_0110	PP_0110		CyoE like protoheme IX farnesyltransferase	0.255484	1.6111	0.0727473	0.426059	-0.182737
PP_0793	PP_0793		Phosphotransferase system, fructose-specific EI/HPr/EIIA components	0.0674383	0.421724	-0.114913	-0.653617	-0.182351
PP_4824	PP_4824		Sensor histidine kinase/response regulator	0.0937151	0.372684	-0.0885944	-0.339992	-0.182309
PP_3157	PP_3157		Inositol monophosphatase family protein	0.061213	0.309608	-0.120366	-0.650767	-0.181579
PP_3706	PP_3706		conserved protein of unknown function	0.116662	0.741213	-0.0649134	-0.397608	-0.181575
PP_4338	PP_4338		Chemotaxis histidine kinase CheA	0.142689	0.796205	-0.038078	-0.208134	-0.180767
PP_3224	PP_3224		Class II aldolase/adducin domain protein	0.0674859	0.37859	-0.113242	-0.647347	-0.180728
PP_3337	PP_3337		conserved membrane protein of unknown function	0.273475	1.07287	0.0927622	0.324165	-0.180713
PP_1537	PP_1537		conserved protein of unknown function	0.0626643	0.238491	-0.117723	-0.543793	-0.180387
PP_5473	PP_5473		putative transcriptional regulator, LuxR family	-0.184943	-0.445471	-0.364729	-0.771473	-0.179786
PP_4890	PP_4890		ATP phosphoribosyltransferase regulatory subunit	-0.313581	-1.4297	-0.493222	-1.58883	-0.179642
PP_2375	PP_2375		cobalamin-dependent methionine synthase	-0.0715705	-0.502848	-0.251098	-1.83348	-0.179528
PP_1057	PP_1057		Transcriptional regulator, PadR family	-0.0256408	-0.132869	-0.204825	-0.974813	-0.179184
PP_2659	PP_2659		phosphate ABC transporter ATP-binding protein	-0.161192	-0.689253	-0.339415	-1.96513	-0.178223
PP_5054	PP_5054		glutaredoxin 3	0.185956	0.465718	0.00775729	0.0183612	-0.178199
PP_4209	PP_4209		ABC export system, membrane fusion protein	0.171498	1.18753	-0.00668722	-0.0349892	-0.178185
PP_0231	PP_0231		taurine ABC transporter permease subunit	-0.112353	-0.421099	-0.290494	-1.64216	-0.178141
PP_3063	PP_3063		Pyocin R2_PP, tail formation protein	-0.1809	-0.785254	-0.358623	-1.43936	-0.177723
PP_0262	PP_0262		conserved protein of unknown function	-0.165491	-0.358937	-0.343115	-1.16403	-0.177624
PP_1978	PP_1978		Transcriptional regulator, TetR family	0.171562	0.75428	-0.0056779	-0.0319117	-0.17724
PP_1258	PP_1258		4-hydroxyproline epimerase	-0.0807191	-0.323609	-0.257901	-1.27486	-0.177182
PP_0414	PP_0414		Polyamine ABC transporter, permease protein	-0.202099	-0.506151	-0.378988	-1.39608	-0.176889
PP_2231	PP_2231		putative permease of the drug/metabolite transporter (DMT) superfamily	0.553714	1.48427	0.377202	1.57206	-0.176512
PP_3267	PP_3267		putative Clp protease	-0.00175962	-0.00953601	-0.178018	-0.922268	-0.176258
PP_3182	PP_3182		GGDEF domain protein	0.147941	0.942646	-0.0282313	-0.180027	-0.176173
PP_2474	PP_2474		Glutathione S-transferase family protein	-0.123792	-0.266965	-0.299577	-0.807781	-0.175784
PP_3533	PP_3533		putative ornithine cyclodeaminase	-0.079483	-0.518592	-0.255155	-1.44552	-0.175672
PP_1921	PP_1921		conserved protein of unknown function	0.174913	1.04953	-0.000352634	-0.0016231	-0.175265
PP_1300	PP_1300		putative amino acid ABC transporter - ATP-binding subunit	0.528611	1.961	0.35338	0.937293	-0.17523
PP_4633	PP_4633		conserved protein of unknown function, DUF1244 family	0.117828	0.584239	-0.0573395	-0.2767	-0.175168
PP_0398	PP_0398		Thiosulfate sulfurtransferase GlpE	-0.0123324	-0.0284048	-0.186185	-0.477646	-0.173852
PP_3483	PP_3483		putative Type II secretion system protein	0.2061	1.26629	0.0323941	0.144071	-0.173706
PP_1191	PP_1191		S4 domain protein	-0.17906	-0.628276	-0.352712	-1.53123	-0.173652
PP_5059	PP_5059		conserved exported protein of unknown function	0.346579	1.73037	0.173033	1.0068	-0.173547
PP_1646	PP_1646		putative Thioredoxin	-0.0116421	-0.0581405	-0.185188	-0.897739	-0.173546
PP_5624	PP_5624		conserved protein of unknown function	0.0495773	0.248433	-0.123685	-0.498291	-0.173262
PP_2440	PP_2440		Alkyl hydroperoxide reductase subunit F	-0.124921	-0.646526	-0.29806	-1.33242	-0.173139
PP_4288	PP_4288		ureidoglycolate lyase	-0.182079	-0.509047	-0.355096	-1.42098	-0.173017
PP_3456	PP_3456		Multidrug resistance protein MexB	0.0687956	0.420806	-0.104187	-0.597913	-0.172983
PP_2023	PP_2023		Glutathione S-transferase family protein	-0.293431	-0.67894	-0.466263	-1.3851	-0.172832
PP_5711	PP_5711		protein of unknown function	0.169927	0.795117	-0.00248935	-0.0079627	-0.172417
PP_3147	PP_3147		putrescine-binding periplasmic protein	0.153592	0.893236	-0.018531	-0.113665	-0.172122
PP_0256	PP_0256		putative oxidoreductase	0.0888608	0.542685	-0.0823506	-0.546211	-0.171211
PP_5277	PP_5277		Major facilitator family transporter	-0.000783093	-0.00487208	-0.171873	-1.16816	-0.17109
PP_5353	PP_5353		conserved exported protein of unknown function	0.0868569	0.353367	-0.0840468	-0.351643	-0.170904
PP_3933	PP_3933		conserved membrane protein of unknown function	0.283766	1.23196	0.113341	0.51665	-0.170426
PP_2546	PP_2546		conserved membrane protein of unknown function	-0.0506683	-0.258377	-0.221052	-1.11794	-0.170383
PP_2804	PP_2804		Hydrolase, alpha/beta fold family	0.309402	1.07134	0.139218	0.445398	-0.170183
PP_3812	PP_3812		putative Lipase	0.142205	0.780941	-0.0276499	-0.152334	-0.169855
PP_5119	PP_5119		Transcriptional regulator, TetR family	0.313369	1.34651	0.143561	0.791347	-0.169807
PP_0570	PP_0570		lipoprotein of unknown function	-0.0074169	-0.0622072	-0.177155	-1.55068	-0.169738
PP_3283	PP_3283		1,2-epoxyphenylacetyl-CoA isomerase	0.260958	0.986439	0.0912373	0.355334	-0.169721
PP_4901	PP_4901		conserved inner membrane protein	0.271318	1.12596	0.101654	0.450419	-0.169664
PP_5217	PP_5217		Polyphosphate kinase	-0.839716	-6.84922	-1.00931	-8.26402	-0.169592
PP_0217	PP_0217		delta-9 fatty acid desaturase	0.186956	1.10621	0.0175168	0.0778801	-0.169439
PP_0395	PP_0395		putative type IV piliation protein	0.124933	0.868051	-0.0444417	-0.343649	-0.169375
PP_4974	PP_4974		NhaP-type Na+/H+ and K+/H+ antiporters	0.276018	1.21337	0.106731	0.456745	-0.169287
PP_3739	PP_3739		porin-like protein	0.0105251	0.0740237	-0.158727	-0.969955	-0.169252
PP_3646	PP_3646		Aldehyde dehydrogenase family protein	0.13904	0.658103	-0.0301448	-0.160816	-0.169185
PP_2910	PP_2910		L-2-hydroxyglutarate oxidase	0.417006	2.5675	0.247904	1.43488	-0.169102
PP_0094	PP_0094		5'-nucleotidase	0.0501801	0.226635	-0.118841	-0.398979	-0.169021
PP_1995	PP_1995		N-(5'-phosphoribosyl)anthranilate isomerase	-0.237876	-0.950565	-0.406879	-1.9797	-0.169003
PP_0921	PP_0921		Transcriptional regulator, ArsR family	0.463832	1.40477	0.294851	1.2753	-0.168981
PP_5064	PP_5064		choline dehydrogenase	0.114601	0.62473	-0.0540358	-0.339738	-0.168637
PP_4700	PP_4700		pantothenate synthetase	-2.77789	-2.65987	-2.9464	-2.01818	-0.168512
PP_3822	PP_3822		Cytochrome c family protein	0.185505	1.25197	0.0170782	0.12106	-0.168427
PP_3796	PP_3796		L-ornithine 5-monooxygenase	0.0177561	0.114346	-0.150525	-1.04258	-0.168281
PP_4621	PP_4621		Homogentisate 1,2-dioxygenase	0.0719854	0.365261	-0.0958239	-0.571334	-0.167809
PP_0103	PP_0103		cytochrome c oxidase subunit 2	0.0697373	0.402208	-0.0980672	-0.580822	-0.167805
PP_3891	PP_3891		conserved protein of unknown function	0.533203	1.91793	0.365554	1.16077	-0.167649
PP_5139	PP_5139		cadmium translocating P-type ATPase	-1.56195	-4.49216	-1.72943	-4.62289	-0.167472
PP_2002	PP_2002		putative enzyme	-0.0823187	-0.329504	-0.249647	-0.687461	-0.167328
PP_4116	PP_4116		isocitrate lyase	-0.125255	-0.831485	-0.292459	-2.0901	-0.167204
PP_2279	PP_2279		Head-to-tail joining protein	0.278082	1.95777	0.110927	0.731675	-0.167155
PP_5562	PP_5562		conserved protein of unknown function	0.291537	1.36733	0.124517	0.617709	-0.167019
PP_1238	PP_1238		putative Lipoprotein	0.138046	0.687872	-0.0288651	-0.137058	-0.166911
PP_5127	PP_5127		ribosomal RNA large subunit methyltransferase I	0.229927	1.09053	0.0631613	0.3328	-0.166765
PP_2877	PP_2877		putative osmotic pressure-regulated transporter	0.0728291	0.413582	-0.0934719	-0.515109	-0.166301
PP_2608	PP_2608		Shikimate dehydrogenase family protein	0.0121688	0.0736713	-0.153719	-0.77569	-0.165888
PP_1932	PP_1932		conserved protein of unknown function	-0.0558344	-0.327852	-0.221659	-1.11686	-0.165824
PP_0330	PP_0330		hypothetical protein	0.114245	0.535637	-0.0515441	-0.21089	-0.165789
PP_2356	PP_2356		putative Phytochrome family protein	-0.00589885	-0.0395138	-0.171591	-1.03307	-0.165693
PP_0365	PP_0365		Malonyl-[acyl-carrier protein] O-methyltransferase	-0.0861213	-0.613031	-0.251765	-1.63421	-0.165644
PP_3600	PP_3600		glucarate transporter	-0.0427022	-0.262677	-0.208207	-1.38089	-0.165505
PP_3402	PP_3402		conserved protein of unknown function	0.0468242	0.271846	-0.118473	-0.549385	-0.165297
PP_2201	PP_2201		Hydrolase, alpha/beta fold family	0.144918	0.866995	-0.0203704	-0.114922	-0.165289
PP_2056	PP_2056		C4-dicarboxylate transport protein	-0.071844	-0.486029	-0.237115	-1.61908	-0.165271
PP_2799	PP_2799		Aminotransferase, class III	-0.238747	-1.44934	-0.403892	-2.34936	-0.165144
PP_3129	PP_3129		UDP-glucose 4-epimerase	0.0489461	0.265336	-0.116072	-0.728108	-0.165018
PP_3474	PP_3474		putative Curli fiber protein CsgE	-0.0708174	-0.22993	-0.235656	-0.880695	-0.164838
PP_4059	PP_4059		fused trehalose synthase B/maltokinase	0.0481448	0.400549	-0.116529	-0.964058	-0.164674
PP_2176	PP_2176		transcriptional regulator, LysR family	-0.00137967	-0.00800792	-0.165905	-0.778304	-0.164526
PP_5229	PP_5229		conserved protein of unknown function	-0.596197	-1.7839	-0.760455	-2.14488	-0.164258
PP_2720	PP_2720		conserved protein of unknown function	-0.488085	-0.624015	-0.652321	-0.830054	-0.164236
PP_3077	PP_3077		putative ABC transporter permease protein	-0.0940657	-0.334973	-0.258156	-1.12923	-0.16409
PP_1880	PP_1880		Outer membrane autotransporter	0.0166205	0.127395	-0.147015	-1.10911	-0.163635
PP_4100	PP_4100		Transcriptional regulator, Cro/CI family	0.29105	1.68849	0.127697	0.81517	-0.163353
PP_5020	PP_5020		putative methyl-accepting chemotaxis protein	0.0933635	0.488425	-0.0698055	-0.394634	-0.163169
PP_2486	PP_2486		NADH-dependent flavin oxidoreductase, Oye family	0.237359	1.5902	0.0743033	0.514306	-0.163055
PP_3425	PP_3425		Efflux transporter RND family, MFP subunit	0.176832	0.87418	0.0139075	0.0593639	-0.162924
PP_3954	PP_3954		periplasmic binding subunit of unknown solute	0.156002	1.06589	-0.00668722	-0.0501192	-0.16269
PP_3630	PP_3630		tyrosine-specific outer membrane porin D	0.0191709	0.135991	-0.143337	-1.02816	-0.162508
PP_0056	PP_0056		choline dehydrogenase	-0.00875842	-0.060895	-0.17107	-1.16847	-0.162311
PP_1071	PP_1071		glutamate / aspartate ABC transporter - periplasmic binding protein	0.184666	0.812129	0.0223912	0.0970812	-0.162275
PP_2661	PP_2661		conserved protein of unknown function	-0.266262	-1.41879	-0.428507	-1.8761	-0.162245
PP_4600	PP_4600		molybdenum cofactor biosynthesis protein B	0.0582884	0.322238	-0.103849	-0.583633	-0.162138
PP_3117	PP_3117		putative protein involved in error-prone processing of DNA lesions	-0.0753677	-0.164369	-0.237342	-0.546947	-0.161974
PP_3666	PP_3666		Metabolite MFS transporter, MHS family	0.113707	0.824453	-0.0480355	-0.326569	-0.161742
PP_3871	PP_3871		conserved protein of unknown function	-0.38853	-1.83952	-0.550077	-2.59498	-0.161548
PP_0909	PP_0909		conserved exported protein of unknown function	-0.174326	-1.03881	-0.335867	-1.76972	-0.161541
PP_2983	PP_2983		conserved protein of unknown function	-0.0586336	-0.344995	-0.219854	-1.20095	-0.161221
PP_3754	PP_3754		Beta-ketothiolase BktB	0.323145	1.20818	0.162205	0.813596	-0.160941
PP_2078	PP_2078		transcriptional activator protein LysR	0.366682	1.5435	0.20598	0.942778	-0.160701
PP_0251	PP_0251		conserved membrane protein of unknown function	-0.412857	-2.01596	-0.572985	-2.5276	-0.160128
PP_0729	PP_0729		conserved protein of unknown function	0.154508	1.27584	-0.00516309	-0.0427157	-0.159671
PP_5004	PP_5004		Poly(3-hydroxyalkanoate) depolymerase	0.21139	1.20016	0.051964	0.281615	-0.159426
PP_0873	PP_0873		putrescine-binding periplasmic protein	0.0428419	0.286484	-0.116538	-0.902351	-0.15938
PP_1709	PP_1709		Fumarylacetoacetate hydrolase family protein	-0.173247	-0.715277	-0.332584	-0.959458	-0.159337
PP_0762	PP_0762		Glycerate dehydrogenase	0.0314525	0.0996809	-0.127677	-0.546851	-0.15913
PP_2337	PP_2337		aconitate isomerase	-0.438385	-0.609692	-0.597313	-0.830723	-0.158928
PP_3846	PP_3846		(R)-stereoselective amidase	-0.0608029	-0.373561	-0.21962	-1.37695	-0.158817
PP_2789	PP_2789		putative Oxidoreductase	-0.0394627	-0.234871	-0.198055	-1.14074	-0.158592
PP_3087	PP_3087		putative excinuclease ABC subunit A	0.0446934	0.342279	-0.1135	-0.831836	-0.158193
PP_3782	PP_3782		conserved protein of unknown function	0.102346	0.492407	-0.0557342	-0.269675	-0.15808
PP_4693	PP_4693		RNA polymerase-binding transcription factor DksA	0.629294	1.28655	0.471811	0.917585	-0.157483
PP_4173	PP_4173		Sensor histidine kinase/response regulator	0.475468	2.9238	0.318011	2.00209	-0.157457
PP_3830	PP_3830		Molybdenum import ATP-binding protein ModC	-0.159339	-1.09532	-0.316787	-2.21389	-0.157448
PP_1927	PP_1927		putative Arsenical resistance protein ArsH	0.150666	0.728707	-0.00668722	-0.0344306	-0.157354
PP_2318	PP_2318		acyl-CoA thioesterase I/protease I/lysophospholipase L1	0.444027	1.7685	0.286783	1.0057	-0.157245
PP_0076	PP_0076		putative choline betaine-binding protein	0.0339279	0.195607	-0.123269	-0.824169	-0.157197
PP_0135	PP_0135		conserved exported protein of unknown function	-0.2695	-1.30014	-0.426651	-1.78246	-0.157151
PP_0739	PP_0739		deoxyribodipyrimidine photolyase	0.367404	1.93888	0.210283	1.21005	-0.157121
PP_3665	PP_3665		AraC family transcriptional regulator	-0.0260711	-0.150336	-0.183191	-1.27488	-0.15712
PP_0676	PP_0676		putative Transcription elongation factor	0.041524	0.157082	-0.115468	-0.543254	-0.156992
PP_3030	PP_3030		conserved exported protein of unknown function	-0.0740706	-0.531435	-0.231055	-1.4054	-0.156984
PP_5184	PP_5184		glutamylpolyamine synthetase	-0.352193	-1.47121	-0.509173	-2.41816	-0.156981
PP_1138	PP_1138		branched chain amino acid transporter - ATP binding subunit	0.248408	0.793195	0.0914697	0.368789	-0.156938
PP_2784	PP_2784		Oxidoreductase, short-chain dehydrogenase/reductase family	-0.166593	-0.49899	-0.323411	-1.02589	-0.156819
PP_1370	PP_1370		Glycosyl transferase, group 1 family protein	-0.247063	-1.73005	-0.40377	-2.82887	-0.156707
PP_1141	PP_1141		branched-chain amino acids ABC transporter - periplasmic leucine binding subunit	0.164793	0.97371	0.00818213	0.0417836	-0.156611
PP_0245	PP_0245		putative transcriptional accessory protein	-0.0365862	-0.207274	-0.192843	-1.16274	-0.156257
PP_2282	PP_2282		Minor capsid protein 10	0.0101884	0.0687954	-0.145873	-1.09866	-0.156061
PP_0329	PP_0329		conserved protein of unknown function	0.113725	0.763412	-0.0420765	-0.218386	-0.155801
PP_2622	PP_2622		conserved protein of unknown function	0.294818	0.720453	0.139082	0.419267	-0.155736
PP_4305	PP_4305		sulfate ABC transporter	0.0592696	0.406407	-0.0964317	-0.662046	-0.155701
PP_1201	PP_1201		conserved exported protein of unknown function	-0.877963	-4.22672	-1.03348	-3.50869	-0.155512
PP_2689	PP_2689		putative Endoribonuclease	0.113022	0.434611	-0.0424073	-0.197869	-0.155429
PP_0743	PP_0743		conserved protein with NAD(P)-binding Rossmann-fold domain	-0.230923	-1.29845	-0.386309	-2.2927	-0.155386
PP_5616	PP_5616		conserved protein of unknown function	-0.14895	-0.768695	-0.304101	-1.7057	-0.155151
PP_4010	PP_4010		DNA replication inhibitor	-0.422192	-1.24637	-0.577095	-1.63698	-0.154903
PP_2696	PP_2696		DNA-binding transcriptional regulator, homocysteine-binding	0.315221	1.98064	0.160355	1.07278	-0.154866
PP_3452	PP_3452		GGDEF domain protein	0.00380992	0.0229374	-0.150791	-0.967977	-0.154601
PP_2021	PP_2021		L-alpha-hydroxyglutaric acid gamma-lactonase	0.0948623	0.645797	-0.0595191	-0.367467	-0.154381
PP_4235	PP_4235		thiol/disulfide interchange protein 2	0.111719	0.81797	-0.0423705	-0.265417	-0.15409
PP_2949	PP_2949		putative permease	0.122134	0.550499	-0.0317778	-0.159084	-0.153912
PP_0482	PP_0482		bacterioferritin	-0.0229246	-0.142523	-0.176638	-0.969591	-0.153713
PP_1629	PP_1629		Protein RecA	-0.0243853	-0.0602951	-0.178081	-0.395095	-0.153696
PP_0362	PP_0362		Biotin synthase	-0.121325	-0.876196	-0.275013	-2.0845	-0.153688
PP_3024	PP_3024		conserved protein of unknown function	-0.0293232	-0.111848	-0.182766	-0.787151	-0.153443
PP_3067	PP_3067		conserved protein of unknown function	0.135972	0.895644	-0.0171839	-0.112009	-0.153156
PP_3150	PP_3150		conserved protein of unknown function	-0.0198288	-0.107898	-0.172904	-0.886527	-0.153076
PP_4630	PP_4630		Transcriptional regulator, MerR family	0.0983115	0.395264	-0.0546902	-0.261847	-0.153002
PP_1998	PP_1998		putative cell division protein	1.27096	5.55121	1.11845	5.7736	-0.152505
PP_1279	PP_1279		Probable alginate O-acetylase AlgJ	0.0423083	0.227403	-0.109989	-0.542606	-0.152297
PP_2914	PP_2914		osmosensory proline/betaine/H+ permease	0.338013	2.27402	0.186215	1.34767	-0.151798
PP_2290	PP_2290		conserved protein of unknown function	0.418415	1.09174	0.267096	1.19597	-0.151319
PP_0829	PP_0829		conserved protein of unknown function	0.0349884	0.223231	-0.116197	-0.73063	-0.151186
PP_1560	PP_1560		conserved protein of unknown function	0.110608	0.362073	-0.0402752	-0.126128	-0.150884
PP_1776	PP_1776		Mannose-6-phosphate isomerase/mannose-1-phosphate guanylyltransferase	0.0931498	0.73861	-0.0574676	-0.464583	-0.150617
PP_3992	PP_3992		xanthine permease	-0.0573061	-0.405972	-0.207574	-1.57481	-0.150268
PP_0890	PP_0890		conserved exported protein of unknown function	0.199605	0.83451	0.0493376	0.273481	-0.150267
PP_4208	PP_4208		RNA polymerase sigma-70 factor, ECF subfamily	-0.197207	-0.832698	-0.347272	-1.8428	-0.150065
PP_2700	PP_2700		AhpC/TSA family protein	0.569135	2.30288	0.419393	1.05264	-0.149741
PP_3419	PP_3419		Sigma-54 dependent transcriptional regulator/response regulator	-0.0168724	-0.0731228	-0.166316	-0.709231	-0.149444
PP_1364	PP_1364		conserved exported protein of unknown function	-0.0146936	-0.108251	-0.164025	-1.19991	-0.149332
PP_3576	PP_3576		putative Transmembrane sensor	0.531728	1.72504	0.382502	1.75567	-0.149226
PP_0645	PP_0645		protein of unknown function	0.0653616	0.374771	-0.0837681	-0.432404	-0.14913
PP_0626	PP_0626		NADH dehydrogenase	0.186249	0.849429	0.0371873	0.186745	-0.149062
PP_5112	PP_5112		putative processin peptidase	0.202927	1.47214	0.0538868	0.353449	-0.14904
PP_3089	PP_3089		conserved protein of unknown function	0.212986	0.764458	0.0640119	0.276582	-0.148974
PP_5497	PP_5497		conserved protein of unknown function with rhs repeat-associated core domain	0.129667	0.768895	-0.0192668	-0.122632	-0.148933
PP_3099	PP_3099		uricase/urate oxidase	0.36052	2.21014	0.211697	1.2727	-0.148823
PP_1102	PP_1102		conserved protein of unknown function	0.180437	0.905791	0.0320696	0.170545	-0.148368
PP_3858	PP_3858		putative Tail fiber protein	0.074045	0.508407	-0.0742349	-0.553994	-0.14828
PP_4753	PP_4753		putative N-methylproline demethylase	-0.0771833	-0.493471	-0.225216	-1.38768	-0.148033
PP_0118	PP_0118		zinc import ATP-binding protein	0.133599	0.808113	-0.0143435	-0.0817758	-0.147943
PP_3044	PP_3044		Phage portal protein, lambda family	0.109894	0.640866	-0.0379762	-0.220767	-0.14787
PP_2975	PP_2975		Insertion element ISR1 uncharacterized 10 kDa protein A3	0.0547179	0.264951	-0.0931315	-0.463386	-0.147849
PP_4828	PP_4828		Precorrin-8X methylmutase	-1.25036	-1.52398	-1.39739	-1.78285	-0.147038
PP_4648	PP_4648		Ribosomal RNA large subunit methyltransferase G	-0.0856557	-0.516755	-0.232656	-1.32013	-0.147001
PP_1255	PP_1255		putative cis-4-hydroxy-D-proline oxidase	0.245478	1.21387	0.0985689	0.386635	-0.146909
PP_1435	PP_1435		DNA repair protein RecO	0.139852	0.614383	-0.00698322	-0.023924	-0.146835
PP_1558	PP_1558		conserved protein of unknown function	0.188214	0.981683	0.0417424	0.255685	-0.146471
PP_1670	PP_1670		putative Lipoprotein	0.452463	3.44167	0.306203	2.20902	-0.146259
PP_3601	PP_3601		galactarate dehydratase	0.188034	0.91618	0.0420048	0.259289	-0.146029
PP_4444	PP_4444		transposase	0.21487	0.6419	0.0691164	0.294186	-0.145754
PP_4446	PP_4446		putative Group II intron-encoding maturase	0.126015	0.827938	-0.0197363	-0.146751	-0.145751
PP_2938	PP_2938		conserved protein of unknown function	0.0181613	0.121343	-0.127466	-0.858544	-0.145628
PP_2418	PP_2418		putative cobalamin ABC transporter, periplasmic	0.0601143	0.375981	-0.085266	-0.460272	-0.14538
PP_5209	PP_5209		conserved exported protein of unknown function	-0.0558415	-0.288046	-0.201148	-1.07894	-0.145307
PP_0713	PP_0713		Kef-type potassium/proton antiporter, CPA2 family	0.136108	0.707945	-0.00914578	-0.0527591	-0.145254
PP_1942	PP_1942		Transcriptional regulator, LysR family	0.0177663	0.0867641	-0.127454	-0.735293	-0.14522
PP_3412	PP_3412		DNA-binding response regulator, LuxR family	-0.0855125	-0.387546	-0.230591	-1.33991	-0.145078
PP_2893	PP_2893		conserved exported protein of unknown function	0.426968	3.02259	0.282018	2.27377	-0.14495
PP_5441	PP_5441		protein of unknown function	0.27199	0.883283	0.127133	0.334543	-0.144858
PP_5645	PP_5645		conserved protein of unknown function	0.175677	0.901356	0.0308323	0.170909	-0.144845
PP_4729	PP_4729		factor used in recombination and DNA repair	0.170382	0.940924	0.0256923	0.145008	-0.144689
PP_5535	PP_5535		conserved membrane protein of unknown function	0.19776	0.790245	0.0538481	0.229053	-0.143911
PP_4403	PP_4403		Lipoamide acyltransferase component of branched-chain alpha-keto acid dehydrogenase complex	0.0804343	0.356028	-0.0631881	-0.363701	-0.143622
PP_2973	PP_2973		diacylglycerol kinase	0.123712	0.694618	-0.0198987	-0.10519	-0.143611
PP_3338	PP_3338		putative cytochrome bd-type quinol oxidase	-0.088005	-0.394746	-0.231588	-1.01234	-0.143583
PP_1249	PP_1249		conserved protein of unknown function, DUF4223 family	0.716875	3.23392	0.57334	2.89708	-0.143535
PP_2668	PP_2668		ABC efflux transporter, ATP-binding protein	-0.919141	-2.41248	-1.06226	-2.70046	-0.143122
PP_1230	PP_1230		conserved exported protein of unknown function	-0.123056	-0.769742	-0.266119	-1.6089	-0.143063
PP_1588	PP_1588		N-succinyl-L,L-diaminopimelate aminotransferase alternative	0.0508566	0.308534	-0.0919254	-0.655971	-0.142782
PP_4816	PP_4816		conserved protein of unknown function	0.0598095	0.247977	-0.0827249	-0.417167	-0.142534
PP_3771	PP_3771		conserved protein of unknown function	0.0424181	0.18356	-0.0999093	-0.363865	-0.142327
PP_0575	PP_0575		conserved membrane protein of unknown function	0.109856	0.503912	-0.0323286	-0.160328	-0.142185
PP_1658	PP_1658		conserved protein of unknown function	0.038333	0.116798	-0.103084	-0.272116	-0.141417
PP_1684	PP_1684		putative Transporter	0.346965	1.63967	0.205586	1.17315	-0.141379
PP_4178	PP_4178		Dienelactone hydrolase family protein	0.43238	1.70312	0.291098	1.02951	-0.141282
PP_2954	PP_2954		conserved protein of unknown function	0.200047	0.769205	0.0591216	0.204472	-0.140926
PP_3558	PP_3558		putative Amino acid transporter, periplasmic amino acid-binding protein	-0.146568	-0.960294	-0.287493	-1.76187	-0.140925
PP_4350	PP_4350		Aminotransferase, class V, NifS/IscS family	-0.138819	-0.61778	-0.279712	-1.14952	-0.140894
PP_0866	PP_0866		putative Transmembrane sensor	0.169384	1.18632	0.0285375	0.199077	-0.140846
PP_5128	PP_5128		Dihydroxy-acid dehydratase	-0.181903	-1.0225	-0.322599	-1.84369	-0.140696
PP_2016	PP_2016		conserved protein of unknown function	-0.0880821	-0.204597	-0.228604	-0.507375	-0.140522
PP_3212	PP_3212		Rieske 2Fe-2S family protein	-0.00169323	-0.00877287	-0.142083	-0.680873	-0.14039
PP_0939	PP_0939		Carbon-nitrogen hydrolase family protein	-0.0157081	-0.0648793	-0.15545	-0.620032	-0.139742
PP_2009	PP_2009		putative 1-aminocyclopropane-1-carboxylate deaminase	0.164583	0.878272	0.0253956	0.126866	-0.139188
PP_0910	PP_0910		conserved exported protein of unknown function	-0.325901	-1.44519	-0.465074	-2.07386	-0.139173
PP_2587	PP_2587		LuxR family transcriptional regulator	-0.0213092	-0.115295	-0.160463	-0.847632	-0.139154
PP_2119	PP_2119		putative ABC efflux transporter, permease/ATP-binding protein	0.328754	2.04303	0.189758	1.24045	-0.138996
PP_1353	PP_1353		conserved membrane protein of unknown function	0.372649	0.182427	0.234094	0.114599	-0.138555
PP_2838	PP_2838		conserved protein of unknown function	0.136897	0.89359	-0.00160136	-0.0091829	-0.138498
PP_3180	PP_3180		Smp-30/Cgr1 family protein	0.122608	0.707823	-0.015705	-0.0660174	-0.138313
PP_5360	PP_5360		conserved protein of unknown function	0.113058	0.807968	-0.0251999	-0.193884	-0.138258
PP_3766	PP_3766		Lactoylglutathione lyase	-0.119497	-0.206209	-0.257702	-0.58315	-0.138205
PP_3441	PP_3441		conserved protein of unknown function	0.0949275	0.510415	-0.0432331	-0.220622	-0.138161
PP_3759	PP_3759		Methylesterase, CheB-like	-0.105953	-0.499742	-0.243745	-0.935031	-0.137792
PP_3912	PP_3912		DNA-cytosine methyltransferase	0.0799348	0.508056	-0.0576543	-0.357185	-0.137589
PP_2288	PP_2288		Phage tail fiber protein	-0.0728527	-0.497731	-0.210099	-1.61873	-0.137246
PP_3688	PP_3688		conserved protein of unknown function	-0.0230266	-0.129088	-0.160217	-0.977998	-0.137191
PP_2124	PP_2124		putative Glycosyl transferase	0.0390243	0.190299	-0.0978443	-0.39527	-0.136869
PP_0859	PP_0859		putative ketoglutaramate omega-amidase	0.207457	1.14686	0.0708603	0.347017	-0.136597
PP_5444	PP_5444		protein of unknown function	0.178041	1.05974	0.0414512	0.233623	-0.13659
PP_4183	PP_4183		conserved membrane protein of unknown function	0.0356518	0.229834	-0.100906	-0.483193	-0.136558
PP_2181	PP_2181		Transcriptional regulator, Cro/CI family	-0.0503462	-0.193069	-0.186791	-0.650608	-0.136444
PP_2295	PP_2295		putative antirestriction protein	0.0331972	0.152511	-0.103215	-0.698794	-0.136412
PP_1567	PP_1567		Capsid protein	-0.0204883	-0.100304	-0.156599	-0.805853	-0.136111
PP_5153	PP_5153		putative isomerase/hydrolase	-0.0267475	-0.14903	-0.162782	-0.845415	-0.136034
PP_0328	PP_0328		formaldehyde dehydrogenase	0.138939	0.844998	0.00297076	0.0178977	-0.135968
PP_1818	PP_1818		conserved exported protein of unknown function	0.134857	0.759008	-0.0010404	-0.00585236	-0.135898
PP_0358	PP_0358		conserved membrane protein of unknown function	-0.132208	-0.943246	-0.268096	-1.94534	-0.135889
PP_4951	PP_4951		Drug resistance transporter, EmrB/QacA family	-0.0911264	-0.491787	-0.226715	-1.32612	-0.135589
PP_2942	PP_2942		Response regulator	0.072022	0.469364	-0.0633531	-0.451474	-0.135375
PP_0319	PP_0319		conserved protein of unknown function	-0.58142	-0.74648	-0.716761	-1.28588	-0.135341
PP_1763	PP_1763		putative oxidoreductase	-0.0198075	-0.0490754	-0.155147	-0.395058	-0.13534
PP_1529	PP_1529		Probable cysteine desulfurase	0.131905	0.606844	-0.00332066	-0.017244	-0.135226
PP_5211	PP_5211		ChaC-related protein	-0.0749405	-0.331919	-0.209892	-0.846245	-0.134951
PP_1292	PP_1292		Cyclic pyranopterin monophosphate synthase accessory protein	-0.218927	-0.99388	-0.35387	-1.63877	-0.134942
PP_2186	PP_2186		putative Formate dehydrogenase, delta subunit	0.213948	0.628952	0.0791598	0.210893	-0.134788
PP_1210	PP_1210		DNA-binding stress protein	-0.0225758	-0.10961	-0.157216	-0.57765	-0.13464
PP_5611	PP_5611		putative transcriptional regulator	0.172131	1.22362	0.0377946	0.267753	-0.134337
PP_3225	PP_3225		D-isomer specific 2-hydroxyacid dehydrogenase family protein	0.170488	0.759094	0.0362945	0.157775	-0.134193
PP_3228	PP_3228		putative Periplasmic aliphatic sulfonate-binding protein	-0.00875989	-0.0244268	-0.142682	-0.69298	-0.133922
PP_2481	PP_2481		conserved protein of unknown function	-0.179013	-0.910528	-0.312876	-1.55128	-0.133863
PP_1048	PP_1048		putative protein secretion protein for export	-0.0977518	-0.167164	-0.231315	-0.563478	-0.133564
PP_0428	PP_0428		aminoacyl-adenylate hydrolase/purine nucleoside phosphoramidase	0.0963579	0.476954	-0.0367414	-0.210425	-0.133099
PP_2041	PP_2041		Transcriptional regulator, LysR family	-0.157365	-0.839756	-0.290236	-1.54077	-0.132872
PP_2302	PP_2302		DNA-binding, ATP-dependent protease	0.198868	0.39803	0.0661643	0.129135	-0.132704
PP_2373	PP_2373		conserved protein of unknown function	0.381612	1.11957	0.249104	0.851777	-0.132508
PP_3718	PP_3718		putative aminotransferase	0.00218835	0.0142376	-0.13008	-0.7778	-0.132268
PP_5619	PP_5619		protein of unknown function	0.0701337	0.20482	-0.0619457	-0.179505	-0.132079
PP_0524	PP_0524		putative Periplasmic cobalamin-binding protein HutB	0.280784	1.57798	0.14876	0.65862	-0.132023
PP_1656	PP_1656		ATP:GTP 3'-pyrophosphotransferase	1.42046	10.8485	1.28846	8.7278	-0.131998
PP_2909	PP_2909		carbon starvation induced protein	-0.279679	-1.73753	-0.411643	-2.51126	-0.131964
PP_4044	PP_4044		conserved protein of unknown function	-0.197861	-1.05663	-0.329593	-1.36068	-0.131732
PP_0037	PP_0037		porin P	0.0874989	0.672644	-0.0441022	-0.350895	-0.131601
PP_2284	PP_2284		Tail tubular protein B	0.047342	0.398773	-0.0841844	-0.686611	-0.131526
PP_5612	PP_5612		protein of unknown function	-0.0155271	-0.0604914	-0.146662	-0.568063	-0.131135
PP_5037	PP_5037		lipocalin family lipoprotein	0.200293	1.00031	0.0693419	0.347616	-0.130951
PP_2620	PP_2620		conserved protein of unknown function	-0.126804	-0.831025	-0.257673	-1.54638	-0.130869
PP_2559	PP_2559		Metalloprotease secretion protein	0.56615	2.58236	0.435499	1.8247	-0.130651
PP_3536	PP_3536		conserved protein of unknown function	0.180446	1.06196	0.0499984	0.283719	-0.130447
PP_0967	PP_0967		Histidinol-phosphate aminotransferase	-0.0341702	-0.191881	-0.164236	-0.965836	-0.130066
PP_0057	PP_0057		major facilitator family transporter	-0.0329326	-0.260572	-0.162939	-1.34785	-0.130007
PP_3237	PP_3237		Universal stress protein family	-0.0382278	-0.112543	-0.168205	-0.773446	-0.129977
PP_4805	PP_4805		membrane-bound lytic murein transglycosylase B	-0.213507	-1.39405	-0.343348	-2.14118	-0.129841
PP_4447	PP_4447		conserved protein of unknown function	0.0657515	0.318283	-0.0640894	-0.326023	-0.129841
PP_2992	PP_2992		conserved exported protein of unknown function	-0.0229888	-0.103774	-0.1524	-0.791208	-0.129411
PP_1516	PP_1516		RND membrane fusion protein	0.027035	0.110288	-0.102099	-0.463441	-0.129134
PP_4922	PP_4922		Phosphomethylpyrimidine synthase	0.101101	0.676314	-0.027928	-0.193406	-0.129029
PP_3256	PP_3256		Glycosyl transferase, group 2 family protein	-0.0928378	-0.408489	-0.221665	-1.09783	-0.128827
PP_3227	PP_3227		Transcriptional regulator, LysR family	0.747315	2.52636	0.618506	1.87807	-0.128808
PP_3948	PP_3948		nicotinate dehydrogenase subunit B	0.0496316	0.400696	-0.0791033	-0.63673	-0.128735
PP_2027	PP_2027		conserved exported protein of unknown function	0.00653137	0.022616	-0.12215	-0.522303	-0.128681
PP_0763	PP_0763		Medium-chain-fatty-acid CoA ligase	-0.0787537	-0.520678	-0.207406	-1.45256	-0.128652
PP_3893	PP_3893		putative Phage DNA helicase	-0.0711515	-0.421752	-0.199693	-1.26976	-0.128541
PP_1418	PP_1418		putative Tricarboxylate transport protein TctC	0.02766	0.159718	-0.100666	-0.658659	-0.128326
PP_2987	PP_2987		conserved protein of unknown function	-0.0523303	-0.251568	-0.180568	-0.74194	-0.128237
PP_1283	PP_1283		poly(beta-D-mannuronate) C5 epimerase	-0.137828	-0.896797	-0.265949	-1.89296	-0.128121
PP_4895	PP_4895		tRNA dimethylallyltransferase	-0.154462	-0.142147	-0.282434	-0.189495	-0.127972
PP_4645	PP_4645		Large-conductance mechanosensitive channel	0.211796	1.45479	0.0838328	0.543315	-0.127963
PP_2977	PP_2977		Tn4652, transposase subunit B	-0.00686655	-0.0389043	-0.134329	-0.695457	-0.127462
PP_4665	PP_4665		conserved protein of unknown function	-0.00620848	-0.0213735	-0.133648	-0.718563	-0.12744
PP_2950	PP_2950		conserved protein of unknown function	-0.147921	-0.462886	-0.275107	-0.907108	-0.127185
PP_5331	PP_5331		Long-chain acyl-CoA thioester hydrolase	-0.907512	-3.77045	-1.03464	-2.97485	-0.12713
PP_0435	PP_0435		Peptidase, M23/M37 family	-0.472201	-3.68306	-0.599133	-4.7213	-0.126932
PP_4954	PP_4954		conserved membrane protein of unknown function	-0.0709617	-0.406666	-0.197813	-1.37203	-0.126852
PP_4638	PP_4638		Methylenetetrahydrofolate reductase	0.117101	0.665064	-0.0097255	-0.070666	-0.126826
PP_2895	PP_2895		conserved protein of unknown function	0.206454	1.04463	0.0800898	0.447226	-0.126365
PP_2777	PP_2777		putative Acyl carrier protein	0.210224	0.974524	0.0840866	0.320436	-0.126137
PP_0938	PP_0938		conserved protein of unknown function	0.167822	0.87725	0.0419548	0.211998	-0.125868
PP_4054	PP_4054		conserved protein of unknown function	0.0105927	0.0218717	-0.115272	-0.285285	-0.125865
PP_0219	PP_0219		L,D-methionine D-methionine ABC transporter - permease subunit	0.089017	0.611931	-0.0367216	-0.251268	-0.125739
PP_0976	PP_0976		Ribosomal RNA large subunit methyltransferase F	0.0417537	0.190195	-0.0839736	-0.477179	-0.125727
PP_4710	PP_4710		tRNA pseudouridine 55 synthase	-0.0231451	-0.15883	-0.148479	-0.997291	-0.125334
PP_1502	PP_1502		OmpA family protein	-0.141342	-0.555495	-0.266652	-1.31115	-0.12531
PP_0576	PP_0576		putative Lipoprotein	-0.0158673	-0.100375	-0.14096	-0.978719	-0.125093
PP_1382	PP_1382		putative porin-encoding gene	0.236138	0.923958	0.111053	0.532342	-0.125085
PP_2918	PP_2918		trehalose synthase A	-0.133028	-0.999439	-0.258079	-1.93297	-0.125052
PP_1067	PP_1067		Sensor histidine kinase	0.0813672	0.636154	-0.0434723	-0.333991	-0.124839
PP_3617	PP_3617		conserved membrane protein of unknown function	-0.0605697	-0.202234	-0.185138	-0.584634	-0.124569
PP_2120	PP_2120		Methyl-accepting chemotaxis protein CtpH	0.360671	2.27492	0.236165	1.38118	-0.124506
PP_1482	PP_1482		polyamine ABC transporter, permease protein	-0.00147497	-0.00407671	-0.125843	-0.515311	-0.124368
PP_0138	PP_0138		conserved membrane protein of unknown function	-0.461182	-2.57368	-0.585439	-3.42244	-0.124258
PP_3541	PP_3541		Transporter, MgtC family	-0.255529	-0.734759	-0.379636	-0.84119	-0.124107
PP_2970	PP_2970		conserved exported protein of unknown function	-0.0550168	-0.11825	-0.179088	-0.588807	-0.124071
PP_2712	PP_2712		conserved exported protein of unknown function	0.142522	0.424844	0.0184735	0.0817408	-0.124049
PP_2933	PP_2933		GSH-dependent disulfide bond oxidoreductase	0.148426	0.848537	0.0244284	0.15769	-0.123998
PP_3080	PP_3080		tyr-sensitive phospho-2-dehydro-3-deoxyheptonate aldolase	-0.058114	-0.312256	-0.182017	-0.955864	-0.123903
PP_2524	PP_2524		HD domain protein	0.236912	1.46761	0.113156	0.589849	-0.123756
PP_2243	PP_2243		conserved protein of unknown function	-0.20049	-0.818188	-0.324238	-1.42566	-0.123749
PP_0409	PP_0409		Sensory box histidine kinase	0.103319	0.659924	-0.0203332	-0.140789	-0.123652
PP_4405	PP_4405		Sensory box protein	-0.153269	-1.0736	-0.276605	-2.14892	-0.123336
PP_1774	PP_1774		conserved exported protein of unknown function	0.460423	0.985814	0.337137	0.71849	-0.123287
PP_2527	PP_2527		conserved membrane protein of unknown function	-0.091903	-0.443484	-0.215117	-1.24412	-0.123214
PP_5519	PP_5519		conserved protein of unknown function of phage origin	0.177947	0.656796	0.0551059	0.212855	-0.122841
PP_2891	PP_2891		Acetyltransferase, GNAT family	0.114707	0.750899	-0.00805908	-0.0541518	-0.122766
PP_0581	PP_0581		3-oxoacyl-(Acyl-carrier-protein) reductase	-0.0554392	-0.404384	-0.177969	-1.31741	-0.122529
PP_3640	PP_3640		Transcriptional regulator, AraC family	0.0804488	0.272548	-0.0420357	-0.140439	-0.122485
PP_5352	PP_5352		DNA-dependent ATPase I and helicase II, nucleotide Excision Repair Complex	0.0990171	0.622474	-0.0233705	-0.142098	-0.122388
PP_3152	PP_3152		putative DNA-binding transcriptional regulator, LysR-type	0.0501657	0.306127	-0.0720473	-0.42117	-0.122213
PP_5160	PP_5160		conserved exported protein of unknown function	0.628014	3.38274	0.505819	2.97055	-0.122194
PP_0705	PP_0705		DNA-3-methyladenine glycosylase	0.12568	0.53705	0.00351971	0.0132256	-0.12216
PP_1578	PP_1578		conserved protein of unknown function	0.0401131	0.153251	-0.0817492	-0.366324	-0.121862
PP_0824	PP_0824		phosphonate transport system-binding protein	-0.101618	-0.554707	-0.223342	-1.05319	-0.121725
PP_4285	PP_4285		5-hydroxyisourate hydrolase	0.110785	0.355449	-0.0107981	-0.0371804	-0.121583
PP_5069	PP_5069		Thioredoxin 2	-0.0969751	-0.473655	-0.2185	-1.10585	-0.121525
PP_2678	PP_2678		putative Hydrolase	-0.0533099	-0.216689	-0.17478	-0.900155	-0.12147
PP_3720	PP_3720		putative NAD(P)H quinone oxidoreductase	-0.00811909	-0.046166	-0.129506	-0.740048	-0.121387
PP_1657	PP_1657		modified nucleoside triphosphate pyrophosphohydrolase	0.314378	1.37034	0.193229	0.536114	-0.121149
PP_4583	PP_4583		putative Peptidase	-0.141383	-1.10785	-0.262442	-2.14098	-0.121059
PP_3988	PP_3988		conserved protein of unknown function	0.108723	0.647094	-0.0122405	-0.0663915	-0.120963
PP_1517	PP_1517		RND efflux transporter	-0.132283	-1.01965	-0.252968	-2.10193	-0.120685
PP_0142	PP_0142		putative ABC transporter, permease protein	-0.33019	-1.57543	-0.450586	-2.2879	-0.120396
PP_1524	PP_1524		23S rRNA m1G745 methyltransferase	0.297172	1.23671	0.176801	0.796257	-0.12037
PP_4255	PP_4255		cytochrome c oxidase subunit I, cbb3-type	0.00670132	0.0526785	-0.113551	-0.913704	-0.120252
PP_3003	PP_3003		3-dehydroquinate dehydratase 3, type II	0.158585	0.769159	0.0384881	0.167631	-0.120097
PP_4164	PP_4164		Alpha/beta hydrolase	-0.20899	-1.04024	-0.328883	-1.82808	-0.119893
PP_3095	PP_3095		Protein ClpV1	0.190241	1.13714	0.0705098	0.368552	-0.119731
PP_2173	PP_2173		Transcriptional regulator, AraC family	0.150543	0.823986	0.0308925	0.152293	-0.119651
PP_3045	PP_3045		putative ClpP protease	-0.0842581	-0.414256	-0.203728	-1.0213	-0.11947
PP_5161	PP_5161		putative lysophospholipase	0.286354	1.49495	0.166889	0.713511	-0.119465
PP_0663	PP_0663		Transcriptional regulator, AsnC family	-0.0550369	-0.153429	-0.17442	-0.707612	-0.119383
PP_3627	PP_3627		conserved protein of unknown function	0.238862	1.21694	0.119505	0.862304	-0.119357
PP_5716	PP_5716		conserved protein of unknown function	0.0509628	0.389386	-0.0682559	-0.44466	-0.119219
PP_1197	PP_1197		ribosomal protein S12 methylthiotransferase	-0.0743845	-0.400379	-0.193432	-1.19736	-0.119048
PP_3889	PP_3889		putative Phage integrase	0.298486	1.97458	0.179493	1.07447	-0.118993
PP_1775	PP_1775		Metallo-beta-lactamase family protein	0.0924885	0.490903	-0.0262195	-0.132126	-0.118708
PP_2476	PP_2476		NADPH-dependent curcumin/dihydrocurcumin reductase	-0.00971953	-0.0732429	-0.128318	-0.878074	-0.118598
PP_4431	PP_4431		Ornithine cyclodeaminase 1	-0.0602426	-0.429265	-0.178655	-1.29605	-0.118413
PP_0036	PP_0036		putative transcriptional regulator	0.0474917	0.345527	-0.0708539	-0.469211	-0.118346
PP_4256	PP_4256		cytochrome c oxidase subunit, cbb3-type	-0.161933	-0.679117	-0.280004	-1.08895	-0.118071
PP_4586	PP_4586		conserved exported protein of unknown function	-0.168989	-0.889649	-0.286731	-1.4467	-0.117742
PP_5048	PP_5048		two-component system DNA-binding transcriptional dual regulator GlnL/GlnG	-0.0629457	-0.297263	-0.180528	-0.922513	-0.117583
PP_0012	PP_0012		DNA replication and repair protein	0.0862697	0.55142	-0.0310496	-0.180402	-0.117319
PP_4276	PP_4276		Chromosome partition protein Smc	0.168199	0.994634	0.0513894	0.356441	-0.11681
PP_5303	PP_5303		aminoacrylate/iminopropionate hydrolase/deaminase	-0.275094	-0.882881	-0.391765	-1.71433	-0.116671
PP_4281	PP_4281		guanine deaminase	-0.0398553	-0.29978	-0.156504	-1.12301	-0.116649
PP_3927	PP_3927		Methyltransferase type 12	0.200092	1.03043	0.0836589	0.395061	-0.116433
PP_5354	PP_5354		conserved protein of unknown function	-0.643502	-3.65412	-0.759932	-4.2228	-0.116429
PP_4658	PP_4658		putative methyl-accepting chemotaxis protein	-0.0312485	-0.212826	-0.147535	-0.946993	-0.116286
PP_2642	PP_2642		Transcriptional regulator, GntR family	0.0880182	0.546147	-0.028188	-0.148992	-0.116206
PP_4966	PP_4966		transcriptional regulator of methionine metabolism	0.331591	1.3348	0.21543	0.831768	-0.116162
PP_0497	PP_0497		Transcriptional regulator, Cro/CI family	0.188482	0.798305	0.072336	0.370342	-0.116146
PP_1326	PP_1326		16S rRNA 2'-O-ribose C1402 methyltransferase	1.24876	3.38658	1.13266	3.19774	-0.116101
PP_3878	PP_3878		putative Phage minor capsid protein C	0.110743	0.669353	-0.00516888	-0.0302067	-0.115912
PP_1320	PP_1320		stringent starvation protein A	0.311478	2.23072	0.195897	1.47646	-0.115581
PP_2439	PP_2439		peroxiredoxin, alkylhydroperoxide reductase - small subunit	0.12403	0.47847	0.00860088	0.0320123	-0.115429
PP_5107	PP_5107		Monofunctional biosynthetic peptidoglycan transglycosylase	-0.0750013	-0.229533	-0.190252	-0.709234	-0.11525
PP_3121	PP_3121		transcriptional regulator, LysR family	-0.557608	-1.09169	-0.672808	-1.98301	-0.1152
PP_2690	PP_2690		conserved protein of unknown function	0.138385	0.576234	0.023213	0.127531	-0.115172
PP_4900	PP_4900		epoxyqueuosine reductase	-0.216546	-1.15245	-0.331557	-1.94089	-0.115011
PP_5381	PP_5381		hypothetical protein	0.448075	2.00214	0.333088	0.952105	-0.114987
PP_0132	PP_0132		Alginate biosynthesis sensor protein KinB	0.06099	0.316425	-0.0539662	-0.231346	-0.114956
PP_3374	PP_3374		conserved protein of unknown function	-0.31958	-1.10059	-0.434197	-1.73017	-0.114618
PP_5029	PP_5029		N-formylglutamate deformylase	0.211155	1.32583	0.0968831	0.66199	-0.114272
PP_2042	PP_2042		conserved exported protein of unknown function	0.0540061	0.338384	-0.0602228	-0.45029	-0.114229
PP_2718	PP_2718		arsenic resistance transcriptional regulator	0.0348238	0.103982	-0.079207	-0.19832	-0.114031
PP_3263	PP_3263		phospholipid modification enzyme	0.192459	1.19469	0.0785602	0.523732	-0.113899
PP_0095	PP_0095		putative enzyme of unknown function	0.0777312	0.352023	-0.0355748	-0.165301	-0.113306
PP_4212	PP_4212		pyoverdine biosynthesis related protein	-0.230022	-0.635147	-0.343271	-1.44907	-0.113249
PP_3669	PP_3669		Transcriptional regulator, LysR family	-0.0237061	-0.165626	-0.136875	-0.882675	-0.113168
PP_0496	PP_0496		Sodium/alanine symporter	0.0324228	0.227675	-0.0806775	-0.618563	-0.1131
PP_1182	PP_1182		Sensor histidine kinase	0.0297442	0.209699	-0.0828979	-0.579507	-0.112642
PP_0331	PP_0331		conserved protein of unknown function	-0.0468867	-0.306117	-0.159465	-0.996989	-0.112578
PP_2583	PP_2583		Acetyltransferase, GNAT family	0.120214	0.657439	0.00767373	0.0382825	-0.11254
PP_2964	PP_2964		putative transposase	-0.0116421	-0.0985595	-0.124082	-1.06688	-0.11244
PP_0215	PP_0215		Response regulator	0.0839576	0.417762	-0.0284566	-0.162763	-0.112414
PP_2672	PP_2672		Transcriptional activator protein ExaE	-0.16649	-0.899862	-0.278728	-1.02402	-0.112237
PP_0917	PP_0917		Chromosome initiation inhibitor	-0.156548	-0.547457	-0.26858	-1.39341	-0.112032
PP_5138	PP_5138		putative transcriptional regulator LysR family	0.0244363	0.140286	-0.0875507	-0.583559	-0.111987
PP_1130	PP_1130		conserved protein of unknown function	0.114925	0.575172	0.00307838	0.0150113	-0.111847
PP_2786	PP_2786		conserved exported protein of unknown function	0.366551	1.91332	0.255124	1.13284	-0.111427
PP_1534	PP_1534		conserved protein of unknown function	0.475902	1.63694	0.364761	1.68354	-0.111141
PP_2839	PP_2839		conserved protein of unknown function	-0.0907254	-0.60303	-0.201854	-1.52171	-0.111128
PP_2035	PP_2035		benzoate transport protein	-0.254261	-1.52959	-0.365338	-2.31735	-0.111077
PP_3078	PP_3078		putative ABC transporter, periplasmic binding protein	0.159201	1.13233	0.0482659	0.353062	-0.110935
PP_3976	PP_3976		Hydrolase, isochorismatase family	0.0613375	0.503069	-0.0494154	-0.372367	-0.110753
PP_2448	PP_2448		gamma-glutamylputrescine oxidase	0.0121024	0.0725176	-0.0986438	-0.60913	-0.110746
PP_5747	PP_5747		pyridine nucleotide transhydrogenase subunit alpha	0.095064	0.440127	-0.0155037	-0.0711515	-0.110568
PP_4040	PP_4040		putative enzyme of the glyoxalase family	-0.0635685	-0.318958	-0.174102	-0.773924	-0.110533
PP_3265	PP_3265		putative phosphohydrolase of unknown function	-0.0589802	-0.179805	-0.169382	-0.658412	-0.110402
PP_0225	PP_0225		sulfur compound ABC transporter - ATP-binding subunit	0.011761	0.0460598	-0.0982917	-0.469712	-0.110053
PP_4250	PP_4250		cytochrome c oxidase subunit I, cbb3-type	0.135139	0.814854	0.0252306	0.165869	-0.109909
PP_0706	PP_0706		fused O(6)-alkylguanine DNA alkyltransferase - transcriptional activator	-0.0653599	-0.427293	-0.175239	-1.19705	-0.109879
PP_4514	PP_4514		putative esterase of the alpha-beta hydrolase superfamily	-0.119869	-0.803603	-0.229355	-1.70201	-0.109486
PP_0701	PP_0701		fosmidomycin efflux system	-0.0662838	-0.377382	-0.17545	-1.11251	-0.109166
PP_2901	PP_2901		Acyl-homoserine lactone acylase	0.0418691	0.310868	-0.0671113	-0.509154	-0.10898
PP_3294	PP_3294		Universal stress protein family	0.214751	0.857273	0.105846	0.459073	-0.108906
PP_0002	PP_0002		probable chromosome partition protein	-0.418616	-2.2001	-0.527156	-2.68618	-0.10854
PP_4651	PP_4651		Ubiquinol oxidase subunit I, cyanide insensitive	0.0956001	0.628092	-0.0126264	-0.088188	-0.108226
PP_1962	PP_1962		Site-specific recombinase, phage integrase family	-0.127003	-0.689633	-0.235031	-1.28743	-0.108027
PP_2845	PP_2845		urease subunit alpha	0.1722	0.721412	0.064259	0.247605	-0.10794
PP_5383	PP_5383		transcriptional activator protein	0.21283	0.927829	0.105857	0.45447	-0.106973
PP_5457	PP_5457		conserved protein of unknown function	0.0972009	0.334568	-0.00936308	-0.0437472	-0.106564
PP_5425	PP_5425		conserved protein of unknown function	0.131932	0.597258	0.0254407	0.104881	-0.106491
PP_0207	PP_0207		putative Nitrate ABC transporter, periplasmic nitrate-binding protein	0.0155411	0.102184	-0.0908155	-0.588891	-0.106357
PP_0072	PP_0072		quinone oxidoreductase	-0.0771489	-0.599419	-0.183462	-1.32756	-0.106313
PP_3691	PP_3691		DNA helicase-related protein	0.0123185	0.113362	-0.0939703	-0.86346	-0.106289
PP_1371	PP_1371		Methyl-accepting chemotaxis protein PctA	-0.405089	-1.67151	-0.511335	-2.0972	-0.106245
PP_2287	PP_2287		Phage internal core protein	-0.0121251	-0.0956693	-0.118077	-0.979967	-0.105952
PP_4918	PP_4918		conserved protein of unknown function	-0.0564029	-0.357026	-0.1623	-1.05906	-0.105897
PP_3329	PP_3329		conserved membrane protein of unknown function	0.0620629	0.436522	-0.0437245	-0.337188	-0.105787
PP_4319	PP_4319		conserved exported protein of unknown function	0.0402344	0.291831	-0.065467	-0.495371	-0.105701
PP_4984	PP_4984		Adenosylmethionine-8-amino-7-oxononanoate aminotransferase	-0.0633791	-0.410847	-0.168889	-1.22779	-0.10551
PP_3491	PP_3491		Enoly-coenzyme A hydratase/isomerase family protein	-0.113118	-0.664894	-0.218595	-1.44581	-0.105478
PP_3278	PP_3278		ring 1,2-phenylacetyl-CoA epoxidase alpha subunit	-0.0198898	-0.0788247	-0.125188	-0.617173	-0.105298
PP_4198	PP_4198		OmpA family protein	-0.081042	-0.359515	-0.186247	-0.759276	-0.105205
PP_2736	PP_2736		conserved protein of unknown function	0.00117119	0.00818663	-0.103628	-0.678222	-0.104799
PP_2487	PP_2487		putative aldehyde dehydrogenase	0.0310021	0.225346	-0.0737275	-0.585977	-0.10473
PP_1971	PP_1971		conserved protein of unknown function	-0.0672968	-0.407447	-0.172008	-1.20626	-0.104711
PP_2211	PP_2211		Transcriptional regulator, AraC family	-0.0175623	-0.0787939	-0.122132	-0.483794	-0.104569
PP_4465	PP_4465		putative Porin	0.0889031	0.579433	-0.0151916	-0.0934062	-0.104095
PP_2363	PP_2363		conserved protein of unknown function	0.0833121	0.618757	-0.0204806	-0.152885	-0.103793
PP_4011	PP_4011		isocitrate dehydrogenase, NADP(+)-specific	-0.0248779	-0.201119	-0.128596	-1.03864	-0.103718
PP_5486	PP_5486		conserved protein of unknown function	-0.286272	-0.734586	-0.389849	-0.932635	-0.103576
PP_4387	PP_4387		conserved exported protein of unknown function	-0.0525524	-0.177011	-0.156127	-0.434723	-0.103574
PP_3181	PP_3181		Site-specific recombinase, phage integrase family	-0.0806709	-0.385301	-0.184197	-1.06225	-0.103526
PP_2952	PP_2952		Transcriptional regulator, LysR family	0.176513	1.16364	0.0731112	0.504692	-0.103402
PP_1056	PP_1056		putative Iron-chelator utilization protein	0.189198	0.937009	0.085814	0.522005	-0.103384
PP_1661	PP_1661		putative Dehydrogenase subunit	-0.012718	-0.0809976	-0.116044	-0.807649	-0.103326
PP_3588	PP_3588		Multidrug resistance transporter, Bcr/CflA family	0.0856682	0.586255	-0.0176169	-0.120433	-0.103285
PP_5357	PP_5357		Pyridoxamine kinase	0.105904	0.453216	0.00278392	0.0140125	-0.10312
PP_3515	PP_3515		5-oxoprolinase A	-0.00684267	-0.034257	-0.109813	-0.630864	-0.10297
PP_1479	PP_1479		HicB protein	0.287856	1.14397	0.185002	0.716504	-0.102854
PP_4861	PP_4861		conserved protein of unknown function	0.239526	1.07318	0.136693	0.559537	-0.102832
PP_3459	PP_3459		quinohemoprotein amine dehydrogenase, beta subunit	-0.0143268	-0.113414	-0.117067	-0.988993	-0.10274
PP_1984	PP_1984		Transcriptional regulator, LysR family	0.0574933	0.351524	-0.0451751	-0.306955	-0.102668
PP_0872	PP_0872		Peptide chain release factor 3	-0.875773	-3.4269	-0.978408	-3.66207	-0.102635
PP_0991	PP_0991		conserved protein of unknown function	0.197864	0.944291	0.0956703	0.446336	-0.102193
PP_2892	PP_2892		conserved exported protein of unknown function	0.476528	3.65687	0.374436	3.24214	-0.102092
PP_5102	PP_5102		conserved hypothetical protein	-0.113961	-0.628727	-0.215947	-0.96737	-0.101986
PP_2744	PP_2744		Ribose-phosphate pyrophosphokinase family protein	-0.00972429	-0.0509115	-0.11162	-0.586125	-0.101896
PP_4462	PP_4462		putative 4-hydroxy-4-methyl-2-oxoglutarate aldolase	-0.163532	-0.76518	-0.265394	-1.18894	-0.101862
PP_1194	PP_1194		conserved protein of unknown function	0.0767811	0.519829	-0.0250138	-0.172938	-0.101795
PP_5452	PP_5452		protein of unknown function	-0.0739704	-0.290851	-0.175648	-0.838137	-0.101678
PP_0542	PP_0542		ethanolamine ammonia-lyase, beta-subunit	0.0795011	0.297111	-0.0214861	-0.106395	-0.100987
PP_1839	PP_1839		conserved protein of unknown function	0.187639	1.01147	0.0867717	0.429815	-0.100867
PP_3915	PP_3915		conserved protein of unknown function	0.224885	1.14228	0.124189	0.654178	-0.100696
PP_4535	PP_4535		conserved protein of unknown function	0.0901317	0.720177	-0.0105571	-0.0843957	-0.100689
PP_4497	PP_4497		conserved protein of unknown function	-0.0656593	-0.294824	-0.166331	-0.907918	-0.100672
PP_0561	PP_0561		thiol/disulfide interchange protein 1	0.0731218	0.493105	-0.027548	-0.202808	-0.10067
PP_5421	PP_5421		conserved protein of unknown function	0.10853	0.707216	0.00791828	0.0556405	-0.100612
PP_3525	PP_3525		conserved exported protein of unknown function	-0.253306	-1.16912	-0.35391	-1.86759	-0.100604
PP_4155	PP_4155		putative amine oxidase	0.17969	0.984491	0.0790936	0.533871	-0.100596
PP_4302	PP_4302		Urea transporter	0.233505	1.28817	0.132944	0.786571	-0.100561
PP_0686	PP_0686		conserved protein of unknown function	-0.124769	-0.67755	-0.225266	-1.45603	-0.100497
PP_3076	PP_3076		putative ABC transporter permease protein	-0.0441094	-0.255041	-0.144417	-0.876052	-0.100308
PP_3385	PP_3385		conserved protein of unknown function	-0.0619768	-0.369968	-0.162282	-0.933799	-0.100305
PP_5086	PP_5086		putative nuclease (SNase domain protein)	0.417113	2.39196	0.316881	2.15606	-0.100232
PP_1159	PP_1159		conserved membrane protein of unknown function	0.216324	1.69647	0.116115	0.815949	-0.10021
PP_5494	PP_5494		protein of unknown function	0.0942268	0.464296	-0.00592618	-0.0334376	-0.100153
PP_1452	PP_1452		MutT/nudix family protein	0.246371	1.41908	0.146371	0.857514	-0.1
PP_2894	PP_2894		conserved protein of unknown function	0.0900225	0.422076	-0.00967273	-0.0393201	-0.0996952
PP_2286	PP_2286		conserved protein of unknown function	0.0689542	0.504398	-0.0301394	-0.226934	-0.0990935
PP_5146	PP_5146		RNA pyrophosphohydrolase	-0.130003	-0.552407	-0.229044	-1.00453	-0.0990418
PP_4106	PP_4106		gamma-aminobutyrate permease	0.0101998	0.0679015	-0.0887456	-0.637299	-0.0989454
PP_1318	PP_1318		Cytochrome b	0.182803	1.0249	0.0838999	0.510168	-0.0989032
PP_3169	PP_3169		conserved membrane protein of unknown function	-0.0780268	-0.504821	-0.176711	-1.23295	-0.0986842
PP_1526	PP_1526		putative Beta-(1-3)-glucosyl transferase	0.102707	0.79014	0.00414276	0.0312834	-0.098564
PP_3486	PP_3486		putative cytochrome c	0.0572382	0.275871	-0.0412026	-0.263663	-0.0984408
PP_5427	PP_5427		conserved exported protein of unknown function	0.205293	1.09324	0.106885	0.560442	-0.0984082
PP_3781	PP_3781		Oxygen-independent Coproporphyrinogen III oxidase family protein	0.000421378	0.00335838	-0.0979016	-0.700757	-0.098323
PP_3373	PP_3373		outer membrane protein assembly factor	0.174265	1.12396	0.0759664	0.522479	-0.0982986
PP_3254	PP_3254		putative Nucleosidase	0.114889	0.596965	0.016752	0.0987217	-0.0981368
PP_3422	PP_3422		Lytic transglycosylase	0.128281	0.843131	0.0307179	0.189301	-0.0975628
PP_1362	PP_1362		pyruvate kinase II	-0.199256	-0.507977	-0.296777	-0.746681	-0.0975215
PP_3355	PP_3355		Beta-ketothiolase	-0.0116421	-0.0723254	-0.10901	-0.715366	-0.0973675
PP_4454	PP_4454		putative Opine ABC transporter, permease protein	0.0659143	0.460323	-0.0313884	-0.216044	-0.0973027
PP_2485	PP_2485		conserved protein of unknown function	-0.0196763	-0.14692	-0.116788	-0.89696	-0.0971116
PP_0916	PP_0916		Amino acid transporter LysE	-0.119071	-0.427503	-0.215738	-0.658698	-0.0966674
PP_1861	PP_1861		Transcriptional regulator, LysR family	0.202069	1.12322	0.105606	0.682531	-0.0964635
PP_0371	PP_0371		Transcriptional regulator, LysR family	-0.0102869	-0.0586518	-0.106473	-0.668973	-0.0961864
PP_4455	PP_4455		glutathione ABC transporter permease subunit	0.111506	0.892318	0.0153861	0.116988	-0.0961197
PP_0080	PP_0080		conserved protein of unknown function	-0.176524	-0.785584	-0.272588	-1.30522	-0.0960639
PP_5690	PP_5690		conserved protein of unknown function	0.168226	0.659323	0.0721901	0.384246	-0.0960362
PP_0944	PP_0944		fumarate hydratase (class 2)	-0.000862663	-0.00476275	-0.0968176	-0.650439	-0.095955
PP_0155	PP_0155		pyridine nucleotide transhydrogenase, beta subunit	0.11072	0.796968	0.0150917	0.116084	-0.0956284
PP_1722	PP_1722		ABC transporter, ATP-binding protein	-0.0734907	-0.364789	-0.169026	-0.81055	-0.0955348
PP_0831	PP_0831		hypothetical protein	-0.128027	-0.667253	-0.223356	-1.11448	-0.0953287
PP_5118	PP_5118		putative 3-mercaptopyruvate sulfurtransferase	0.293342	1.8979	0.198635	1.25584	-0.0947075
PP_3648	PP_3648		Carboxymuconolactone decarboxylase family protein	0.204946	0.697006	0.110464	0.441582	-0.0944826
PP_2708	PP_2708		conserved protein of unknown function	0.160075	0.91429	0.0656879	0.415451	-0.0943867
PP_1798	PP_1798		Outer membrane efflux protein	0.0866777	0.640057	-0.00756781	-0.0585632	-0.0942455
PP_0740	PP_0740		Transcriptional regulator, MerR family	-0.0822224	-0.37497	-0.176431	-0.837664	-0.0942089
PP_4999	PP_4999		dihydroorotase-like protein	0.287131	0.162243	0.193053	0.109084	-0.0940783
PP_0881	PP_0881		dipeptide ABC transporter - putative membrane subunit	0.227863	0.898451	0.133836	0.615826	-0.0940269
PP_3636	PP_3636		putative Sulfonate ABC transporter, periplasmic sulfonate-binding protein	0.0516969	0.324059	-0.0418839	-0.271072	-0.0935808
PP_3330	PP_3330		putative Outer membrane ferric siderophore receptor	0.0747222	0.592227	-0.0187001	-0.150205	-0.0934223
PP_4362	PP_4362		conserved protein of unknown function	-0.604267	-1.25918	-0.697395	-1.42181	-0.0931284
PP_2634	PP_2634		putative Cellulose synthase	-0.492478	-1.77937	-0.585552	-2.15306	-0.0930735
PP_5122	PP_5122		Oxidoreductase, GMC family	0.0893672	0.610251	-0.00291872	-0.020901	-0.0922859
PP_2628	PP_2628		Uncharacterized ABC transporter ATP-binding protein HI_1051	-0.0746677	-0.489185	-0.166848	-1.07307	-0.0921808
PP_5647	PP_5647		conserved protein of unknown function	-0.0349216	-0.176024	-0.127062	-0.665414	-0.0921409
PP_3569	PP_3569		quinate dehydrogenase (quinone)	0.0842505	0.553798	-0.00776884	-0.0532572	-0.0920193
PP_2094	PP_2094		putative Nitrate-binding protein NasS	0.118172	0.540631	0.0261912	0.130746	-0.0919808
PP_3084	PP_3084		putative Outer membrane ferric siderophore receptor	0.0478561	0.391543	-0.0440751	-0.366843	-0.0919312
PP_1389	PP_1389		Oxaloacetate decarboxylase	0.193882	1.0445	0.102094	0.557964	-0.0917876
PP_3603	PP_3603		Transcriptional regulator, GntR family	-0.510991	-2.12884	-0.602744	-2.81365	-0.0917528
PP_3578	PP_3578		phosphoglucomutase	0.174708	1.06542	0.0829572	0.527321	-0.0917506
PP_3143	PP_3143		Transcriptional regulator, LysR family	0.242217	1.08322	0.15065	0.498398	-0.0915668
PP_3119	PP_3119		error-prone DNA polymerase	0.0363638	0.267852	-0.0548358	-0.431504	-0.0911997
PP_0194	PP_0194		Transcriptional regulatory protein AlgP	0.543343	2.69183	0.452249	1.60334	-0.0910941
PP_0200	PP_0200		putative membrane bound peptidase, nefD	-0.108335	-0.651268	-0.199194	-1.1678	-0.0908593
PP_5309	PP_5309		oxidative and nitrosative stress transcriptional dual regulator	0.566272	0.277213	0.475675	0.232863	-0.0905963
PP_1894	PP_1894		glutathione S-transferase reducing arsenate to arsenite	0.179004	1.13783	0.0885823	0.581013	-0.0904214
PP_4750	PP_4750		Amino acid ABC transporter, permease protein	0.0236622	0.134189	-0.0667272	-0.353304	-0.0903894
PP_4315	PP_4315		putative enzyme	0.0712521	0.368836	-0.0188505	-0.0961549	-0.0901026
PP_1832	PP_1832		putative Oxidase	0.0962561	0.453839	0.00629067	0.0254991	-0.0899654
PP_4041	PP_4041		putative glycoside hydrolase	0.124188	0.937418	0.0346957	0.282291	-0.089492
PP_4723	PP_4723		Carbamoyl-phosphate synthase large chain	-0.0847659	-0.0803874	-0.17421	-0.118739	-0.0894442
PP_1093	PP_1093		putative electron transport complex protein	0.114228	0.601135	0.0248783	0.132297	-0.0893495
PP_0757	PP_0757		conserved protein of unknown function	-0.110502	-0.441754	-0.199778	-0.802048	-0.089276
PP_2518	PP_2518		gallate dioxygenase	-0.22716	-1.31201	-0.316328	-1.83702	-0.0891684
PP_3214	PP_3214		conserved exported protein of unknown function	0.0349294	0.233535	-0.0541373	-0.36479	-0.0890667
PP_3725	PP_3725		putative Acyl-CoA dehydrogenase	0.204143	1.19537	0.115105	0.653241	-0.0890377
PP_0372	PP_0372		Acetylornithine aminotransferase 2	0.262854	1.4487	0.174158	1.00537	-0.0886956
PP_1116	PP_1116		Site-specific recombinase, resolvase family	-0.0334483	-0.151574	-0.122105	-0.713179	-0.0886564
PP_2140	PP_2140		conserved protein of unknown function	0.0502219	0.167766	-0.0383148	-0.138625	-0.0885367
PP_4799	PP_4799		putative Muramoyltetrapeptide carboxypeptidase	0.502057	0.245778	0.413678	0.202512	-0.0883795
PP_0654	PP_0654		putative malate dehydrogenase	0.307675	1.85259	0.219376	1.2488	-0.0882994
PP_4855	PP_4855		Osmotically-inducible lipoprotein OsmE	0.160182	1.02106	0.072226	0.44726	-0.0879558
PP_3538	PP_3538		transcriptional regulator	0.0763586	0.509453	-0.0114708	-0.07972	-0.0878294
PP_0578	PP_0578		putative Methyltransferase	0.178152	1.08404	0.0904385	0.548826	-0.0877134
PP_1678	PP_1678		bifunctional cobinamide-P guanylyltransferase - adenosylcobinamide kinase	-0.497351	-1.26807	-0.584893	-1.76285	-0.0875424
PP_3716	PP_3716		HTH-type transcriptional regulator	-0.0304528	-0.132121	-0.117945	-0.61406	-0.0874926
PP_1877	PP_1877		free methionine-(R)-sulfoxide reductase	0.268493	1.75086	0.181038	0.984297	-0.0874546
PP_0634	PP_0634		Fimbrial protein	-0.00799851	-0.028862	-0.0953447	-0.307455	-0.0873462
PP_2110	PP_2110		putative ribosomal large subunit pseudouridine synthase	0.014023	0.0416364	-0.0732495	-0.2344	-0.0872725
PP_2432	PP_2432		6,7-dihydropteridine reductase	-0.0416478	-0.147304	-0.128259	-0.365256	-0.0866108
PP_3685	PP_3685		conserved protein of unknown function	-0.15971	-0.49113	-0.246313	-1.07541	-0.0866027
PP_0907	PP_0907		RND efflux membrane fusion protein-related protein	-0.00126666	-0.0071938	-0.0878273	-0.612087	-0.0865606
PP_2846	PP_2846		urease accessory protein	0.531204	2.34447	0.444679	1.9255	-0.0865253
PP_0997	PP_0997		Sigma-54 dependent transcriptional regulator/sensory box protein	0.118389	0.584869	0.0319589	0.166148	-0.0864302
PP_3623	PP_3623		Alcohol dehydrogenase cytochrome c subunit	0.262216	1.8115	0.175948	1.24172	-0.0862681
PP_2818	PP_2818		Multidrug efflux RND transporter MexD	0.0273213	0.191133	-0.0589445	-0.404357	-0.0862658
PP_0376	PP_0376		Coenzyme PQQ synthesis protein E	-0.020744	-0.122356	-0.106864	-0.680904	-0.0861204
PP_1163	PP_1163		Oxidoreductase, FAD-binding	0.0702323	0.493808	-0.0158843	-0.0971037	-0.0861166
PP_3963	PP_3963		conserved protein of unknown function	-0.124736	-0.401344	-0.210731	-0.656017	-0.0859952
PP_4267	PP_4267		Recombination protein RecR	0.55831	2.48576	0.472525	1.41344	-0.0857853
PP_0619	PP_0619		Branched-chain amino acid ABC transporter, periplasmic amino acid-binding protein	0.00793938	0.0507378	-0.0777335	-0.552181	-0.0856729
PP_2603	PP_2603		conserved protein of unknown function	0.0136071	0.0469952	-0.0720058	-0.235874	-0.0856128
PP_1412	PP_1412		3-hydroxyisobutyryl-CoA hydrolase	0.110155	0.582283	0.0245451	0.136062	-0.0856097
PP_5221	PP_5221		conserved protein of unknown function, UPF0178 family	-0.0439081	-0.116102	-0.12949	-0.506372	-0.0855821
PP_3028	PP_3028		conserved protein of unknown function	-0.0116421	-0.0550496	-0.0971157	-0.487482	-0.0854736
PP_4263	PP_4263		putative membrane-bounded cytochrome biogenesis cycZ-like domain, copper tolerance protein	-0.330951	-1.10332	-0.416053	-1.64822	-0.0851026
PP_0506	PP_0506		putative ABC efflux transporter, permease protein	0.000536433	0.00384002	-0.0844089	-0.65732	-0.0849454
PP_5273	PP_5273		putative Oxidoreductase	0.0696389	0.529891	-0.0152889	-0.117184	-0.0849278
PP_0432	PP_0432		N-acetyl-gamma-glutamyl-phosphate reductase 1	-0.00514966	-0.0209299	-0.0900089	-0.369659	-0.0848592
PP_4309	PP_4309		Transporter, NCS1 nucleoside transporter family	0.0235133	0.161182	-0.061256	-0.413915	-0.0847692
PP_2428	PP_2428		Probable sugar efflux transporter	0.0600567	0.412833	-0.0245556	-0.173751	-0.0846123
PP_0571	PP_0571		conserved membrane protein of unknown function	0.0130145	0.0796998	-0.0714119	-0.476912	-0.0844263
PP_0557	PP_0557		Acetoin catabolism regulatory protein	-0.160478	-0.963709	-0.244803	-1.713	-0.0843256
PP_5196	PP_5196		putative iron(III)|iron ABC transporter, periplasmic iron-binding protein	0.171881	1.08851	0.0875758	0.614583	-0.0843055
PP_3231	PP_3231		conserved protein of unknown function	0.287848	1.18798	0.203607	0.911965	-0.0842404
PP_1663	PP_1663		conserved exported protein of unknown function	-1.16835	-5.45661	-1.25202	-7.50856	-0.0836733
PP_2312	PP_2312		Lytic transglycosylase family protein	0.114503	0.767899	0.0308318	0.212706	-0.0836715
PP_4115	PP_4115		conserved exported protein of unknown function	-0.0629881	-0.332644	-0.146643	-0.594003	-0.0836546
PP_2671	PP_2671		Sensor histidine kinase	0.128411	0.758532	0.0447972	0.243266	-0.083614
PP_2087	PP_2087		CmpX protein	-1.61443	-2.0269	-1.69792	-2.13173	-0.0834971
PP_4451	PP_4451		conserved protein of unknown function	-0.397993	-1.6471	-0.481459	-1.88489	-0.0834661
PP_3258	PP_3258		conserved protein of unknown function	0.202467	0.374264	0.119099	0.414787	-0.0833679
PP_3990	PP_3990		substrate or modulator of FtsH-mediated proteolysis	0.0401963	0.270694	-0.0430426	-0.271843	-0.0832389
PP_3897	PP_3897		conserved protein of unknown function	0.135842	0.862393	0.0526327	0.2953	-0.0832092
PP_1862	PP_1862		conserved membrane protein of unknown function	0.110335	0.461696	0.0272026	0.109986	-0.0831323
PP_0717	PP_0717		conserved membrane protein of unknown function, DUF2955 family	0.0435618	0.29363	-0.0394666	-0.271656	-0.0830284
PP_0670	PP_0670		Transporter, bile acid/Na+ symporter family	-0.0261633	-0.129144	-0.109056	-0.635095	-0.0828924
PP_4690	PP_4690		Rieske 2Fe-2S family protein	-0.203302	-0.697759	-0.286157	-0.965117	-0.0828555
PP_0702	PP_0702		Major facilitator family transporter	-0.133338	-0.863268	-0.215611	-1.44745	-0.0822732
PP_0719	PP_0719		ribosome-associated potassium-dependent informational ATP/GTPase	-0.74009	-0.473963	-0.822253	-0.526581	-0.0821629
PP_3202	PP_3202		putative Transporter	-0.101792	-0.622445	-0.183945	-1.06991	-0.0821532
PP_2837	PP_2837		putative uronate transporter	0.167094	0.977575	0.085089	0.481223	-0.082005
PP_5014	PP_5014		Phosphoribosyl-AMP cyclohydrolase	-0.137731	-0.416012	-0.21968	-0.516344	-0.0819492
PP_4258	PP_4258		cytochrome c oxidase subunit, cbb3-type	0.247203	1.04572	0.1653	0.513279	-0.0819032
PP_4412	PP_4412		conserved protein of unknown function	0.0441418	0.300082	-0.0373576	-0.281214	-0.0814995
PP_3271	PP_3271		phenylacetic acid-specific porin	0.115636	0.844862	0.0342144	0.228497	-0.081422
PP_2457	PP_2457		DNA-binding transcriptional repressor	-0.143942	-0.790519	-0.225327	-1.36298	-0.0813859
PP_2599	PP_2599		Chemotaxis sensory transducer family protein	0.178138	1.00797	0.0967731	0.569184	-0.0813653
PP_2564	PP_2564		putative Quercetin 2,3-dioxygenase	0.212774	1.12954	0.13142	0.636321	-0.0813533
PP_5574	PP_5574		conserved protein of unknown function	0.0980701	0.535767	0.0167333	0.0892349	-0.0813368
PP_2019	PP_2019		putative multidrug efflux transporter, RND family	-0.0774898	-0.575791	-0.158681	-1.24497	-0.0811913
PP_2732	PP_2732		conserved protein of unknown function	0.076861	0.512806	-0.00431155	-0.0207714	-0.0811726
PP_0025	PP_0025		hypothetical protein	0.486564	1.1738	0.405811	0.989298	-0.0807521
PP_1126	PP_1126		putative Hydrolase	0.24658	1.91746	0.166013	1.28297	-0.0805669
PP_3571	PP_3571		putative Acetylornithine deacetylase	-0.0391041	-0.160416	-0.119249	-0.468389	-0.0801449
PP_3302	PP_3302		RND efflux transporter	0.0266844	0.190658	-0.0534545	-0.384402	-0.080139
PP_2112	PP_2112		aconitate hydratase 1	-0.103475	-0.697074	-0.183613	-1.33476	-0.0801389
PP_0288	PP_0288		putative Oxalate/formate antiporter	0.189223	1.43736	0.109259	0.885118	-0.0799632
PP_3624	PP_3624		conserved exported protein of unknown function	0.160376	0.945876	0.0804271	0.458668	-0.0799489
PP_3547	PP_3547		putative NAD(P)-binding oxidoreductase with NAD(P)-binding Rossmann-fold domain	-0.151121	-0.923397	-0.231051	-1.59291	-0.07993
PP_3289	PP_3289		Acetyltransferase, GNAT family	-0.0223244	-0.0870776	-0.102251	-0.547315	-0.0799265
PP_2851	PP_2851		conserved protein of unknown function	0.214372	1.29515	0.134694	0.764459	-0.0796777
PP_2635	PP_2635		cellulose synthase and translocator subunit	0.0636513	0.468464	-0.0159769	-0.126617	-0.0796283
PP_1165	PP_1165		conserved protein of unknown function	-0.0506682	-0.325937	-0.130224	-0.92989	-0.0795554
PP_2926	PP_2926		UDP-glucose 6-dehydrogenase	0.148279	0.796117	0.0687464	0.38041	-0.0795321
PP_3247	PP_3247		Transporter, bile acid/Na+ symporter family	0.214924	0.606061	0.135488	0.51954	-0.079436
PP_3285	PP_3285		detoxifying thioesterase of the phenylacetate degradation pathway	0.198755	0.854048	0.119408	0.515852	-0.0793472
PP_3526	PP_3526		Transcriptional regulator, AraC family	-0.0385406	-0.202095	-0.117882	-0.787049	-0.0793414
PP_0261	PP_0261		adenosine-3'(2'),5'-bisphosphate nucleotidase	-0.130219	-0.532336	-0.20954	-0.850757	-0.0793214
PP_5536	PP_5536		conserved protein of unknown function with RHS repeat-associated core domain	0.00594504	0.0369201	-0.0733543	-0.47524	-0.0792994
PP_4262	PP_4262		Cytochrome oxidase maturation protein, cbb3-type	-0.176292	-0.400259	-0.255478	-0.548667	-0.0791863
PP_0363	PP_0363		8-amino-7-oxononanoate synthase	-0.0116421	-0.0813087	-0.0907284	-0.632719	-0.0790862
PP_2127	PP_2127		Sensor histidine kinase	-0.207431	-0.680117	-0.286388	-0.710656	-0.078957
PP_4652	PP_4652		putative Membrane protein	0.139255	0.665567	0.0604386	0.261019	-0.0788165
PP_3567	PP_3567		Transcriptional regulator, LysR family	0.0173427	0.0845519	-0.0613772	-0.280073	-0.07872
PP_4432	PP_4432		putative Xaa-Pro aminopeptidase	0.0188693	0.155599	-0.0597182	-0.484273	-0.0785875
PP_5626	PP_5626		putative phage repressor-like, DNA-binding domain	0.0536956	0.276309	-0.0248567	-0.163527	-0.0785523
PP_1134	PP_1134		conserved protein of unknown function	-0.0512803	-0.40721	-0.129753	-1.0103	-0.0784727
PP_2382	PP_2382		putative transporter	0.101282	0.648257	0.0229934	0.164742	-0.0782889
PP_4933	PP_4933		conserved protein of unknown function	0.299683	1.33153	0.221506	1.11135	-0.078177
PP_4392	PP_4392		chemotaxis protein methyltransferase	-0.0118585	-0.0608115	-0.0899765	-0.610266	-0.078118
PP_5568	PP_5568		conserved membrane protein of unknown function	0.0258233	0.126711	-0.0522439	-0.195461	-0.0780671
PP_5654	PP_5654		putative phosphotriesterase	0.649981	1.54884	0.572029	1.48375	-0.0779522
PP_1368	PP_1368		putative membrane protein containing a glycosyltransferase domain	-0.0596368	-0.269199	-0.137275	-0.66244	-0.0776378
PP_4956	PP_4956		putative acyltransferase	-0.387213	-2.30123	-0.464753	-2.29752	-0.0775398
PP_4053	PP_4053		maltooligosyl trehalose synthase	-0.0261759	-0.153027	-0.103674	-0.706332	-0.0774983
PP_5605	PP_5605		conserved exported protein of unknown function	-0.177473	-0.925383	-0.254962	-1.07166	-0.0774886
PP_3248	PP_3248		Dyp-type peroxidase family protein	0.574375	0.8401	0.496927	0.726822	-0.0774482
PP_4544	PP_4544		conserved exported protein of unknown function	0.046509	0.352146	-0.0307181	-0.206562	-0.077227
PP_2916	PP_2916		riboflavin synthase	0.133578	0.677968	0.0563806	0.176086	-0.0771973
PP_2842	PP_2842		urease accessory protein	0.0360086	0.162398	-0.0408537	-0.14466	-0.0768624
PP_0980	PP_0980		Probable cytosol aminopeptidase	-0.525363	-2.14016	-0.60207	-2.59803	-0.0767067
PP_1961	PP_1961		conserved protein of unknown function	0.129785	0.631704	0.0534048	0.274032	-0.0763802
PP_0160	PP_0160		putative ferrioxamine receptor	0.113422	1.01267	0.0372046	0.333208	-0.0762175
PP_4480	PP_4480		arginine N-succinyltransferase, subunit alpha	0.42605	2.76425	0.349968	2.33992	-0.0760818
PP_1089	PP_1089		conserved protein of unknown function	0.335526	1.67381	0.259552	0.827222	-0.0759746
PP_3476	PP_3476		Type II secretion system protein G	-0.212731	-0.816213	-0.288446	-1.29265	-0.0757149
PP_2244	PP_2244		putative transmembrane protein TauE like	-0.26267	-1.62982	-0.338299	-2.12667	-0.0756293
PP_2237	PP_2237		conserved protein of unknown function	0.0110265	0.0837212	-0.064547	-0.487022	-0.0755735
PP_1253	PP_1253		Transcriptional regulator, ArsR family	-0.127673	-0.611407	-0.203021	-0.985974	-0.0753484
PP_0280	PP_0280		Amino acid ABC transporter, permease protein	0.761384	3.931	0.686243	3.16285	-0.0751412
PP_2667	PP_2667		ABC transporter	-0.103634	-0.559469	-0.178651	-1.01914	-0.0750172
PP_4004	PP_4004		DNA translocase FtsK	0.389109	0.6312	0.314201	0.478886	-0.0749077
PP_3060	PP_3060		putative tail sheath protein	0.101608	0.537806	0.0268358	0.146393	-0.0747725
PP_3415	PP_3415		Transcriptional regulator, LacI family	0.115512	0.719418	0.0408089	0.207306	-0.0747026
PP_0902	PP_0902		integral membrane sensor signal transduction histidine kinase	0.282869	2.02272	0.208206	1.34298	-0.0746632
PP_2492	PP_2492		alcohol dehydrogenase, NAD(P)-dependent	-0.0791655	-0.620127	-0.153655	-1.161	-0.074489
PP_4618	PP_4618		conserved protein of unknown function	0.234211	1.15643	0.159933	0.943327	-0.0742779
PP_4147	PP_4147		microcin C transporter - periplasmic binding protein	0.278364	2.04615	0.204293	1.38797	-0.0740708
PP_4031	PP_4031		Na(+)/H(+) antiporter NhaB	0.0974303	0.66965	0.0236759	0.150488	-0.0737544
PP_4678	PP_4678		Ketol-acid reductoisomerase	-0.103999	-0.756858	-0.177331	-1.41803	-0.0733324
PP_4604	PP_4604		putative permease of the drug/metabolite transporter (DMT) superfamily	-0.155335	-0.641549	-0.228424	-1.19556	-0.0730892
PP_2491	PP_2491		ThiJ/PfpI family protein	0.133856	0.725882	0.0607992	0.407583	-0.0730571
PP_1173	PP_1173		porin-like protein	0.129892	0.882417	0.0569867	0.434102	-0.0729049
PP_2830	PP_2830		Major facilitator family transporter	0.139803	1.01084	0.0669093	0.402384	-0.072894
PP_1497	PP_1497		Transcriptional regulator, TetR family	-0.0330636	-0.153569	-0.105872	-0.533024	-0.0728085
PP_0880	PP_0880		dipeptide ABC transporter - putative membrane subunit	0.156888	0.433215	0.0841581	0.211328	-0.0727304
PP_2716	PP_2716		arsenate reductase	0.0890234	0.316751	0.0163043	0.0605382	-0.0727191
PP_1164	PP_1164		Transcriptional regulator, LysR family	-0.0973208	-0.195491	-0.170014	-0.47069	-0.0726933
PP_5028	PP_5028		proline iminopeptidase	-0.0414454	-0.0775068	-0.113929	-0.198932	-0.0724832
PP_2395	PP_2395		Leucine-rich repeat domain protein	0.193596	1.39494	0.12118	0.963409	-0.0724164
PP_4775	PP_4775		conserved protein of unknown function	0.0747108	0.527929	0.00237581	0.017449	-0.072335
PP_4872	PP_4872		putative enzyme of unknown function	-0.0591486	-0.450712	-0.131479	-1.03107	-0.0723309
PP_2273	PP_2273		DNA polymerase I from phage origin	-0.0300858	-0.198602	-0.102233	-0.628428	-0.0721477
PP_1520	PP_1520		glycerol-3-phosphate acyltransferase	-0.00542261	-0.0402857	-0.0775664	-0.605183	-0.0721437
PP_0714	PP_0714		Transporter, PerM family	0.0648822	0.45762	-0.00668722	-0.0457535	-0.0715695
PP_5390	PP_5390		conserved hypothetical protein	-0.0717904	-0.224561	-0.143352	-0.719735	-0.0715611
PP_0640	PP_0640		conserved protein of unknown function	0.019191	0.0558523	-0.0522857	-0.187557	-0.0714767
PP_2680	PP_2680		aldehyde dehydrogenase	0.219657	0.65602	0.148343	0.556719	-0.071314
PP_3042	PP_3042		putative Terminase, large subunit	0.142948	1.12752	0.0716547	0.562289	-0.0712935
PP_0416	PP_0416		Phosphoglycolate phosphatase	0.076799	0.356759	0.00552034	0.0285217	-0.0712786
PP_3949	PP_3949		HTH-type transcriptional repressor NicS	-0.00621552	-0.0464372	-0.0774325	-0.602428	-0.071217
PP_3663	PP_3663		GGDEF domain protein	-0.0451711	-0.264183	-0.11631	-0.740944	-0.0711386
PP_2515	PP_2515		4-oxalmesaconate hydratase	0.236861	1.35629	0.165786	1.10129	-0.0710757
PP_4874	PP_4874		50S ribosomal protein L9	0.00078286	0.000469093	-0.0700196	-0.0419561	-0.0708025
PP_2618	PP_2618		conserved exported protein of unknown function	0.0326402	0.189764	-0.0379986	-0.210728	-0.0706388
PP_0597	PP_0597		methylmalonate-semialdehyde dehydrogenase	0.11822	0.892874	0.0477669	0.361015	-0.0704535
PP_4180	PP_4180		conserved protein of unknown function	0.362762	1.34961	0.292431	1.27853	-0.0703309
PP_2126	PP_2126		DNA-binding response regulator, LuxR family	-0.231298	-1.37761	-0.301541	-1.48526	-0.0702435
PP_0665	PP_0665		putative glyceraldehyde-3-phosphate dehydrogenase	0.0101471	0.0644913	-0.0600325	-0.398916	-0.0701796
PP_3776	PP_3776		putative permease (RarD protein)	-0.136719	-0.750399	-0.206847	-1.31222	-0.0701281
PP_1439	PP_1439		conserved exported protein of unknown function	0.669302	0.776636	0.59925	0.712857	-0.0700526
PP_2537	PP_2537		conserved protein of unknown function	0.00816332	0.0362684	-0.0618723	-0.292396	-0.0700356
PP_0268	PP_0268		outer-membrane porin D	-0.136423	-0.917012	-0.206252	-1.45498	-0.0698282
PP_2283	PP_2283		Tail tubular protein A	0.173326	0.957471	0.103593	0.65546	-0.0697324
PP_2552	PP_2552		DOPA decarboxylase	0.025567	0.146034	-0.0441038	-0.290472	-0.0696709
PP_2643	PP_2643		aromatic acid chemoreceptor	-0.300148	-1.52397	-0.369741	-1.27137	-0.0695932
PP_0987	PP_0987		L-serine dehydratase	-0.0152644	-0.101562	-0.0847588	-0.532771	-0.0694944
PP_0174	PP_0174		conserved protein of unknown function	0.172196	1.21467	0.102789	0.680807	-0.0694063
PP_2594	PP_2594		Ferric anguibactin transport system permease protein FatD	-0.0246805	-0.118179	-0.0939539	-0.562225	-0.0692734
PP_1294	PP_1294		molybdopterin synthase large subunit	0.229436	0.61504	0.160875	0.62352	-0.0685605
PP_4543	PP_4543		conserved protein of unknown function	0.0526613	0.328649	-0.0158442	-0.111808	-0.0685055
PP_5399	PP_5399		conserved protein of unknown function	0.012805	0.0838209	-0.0556065	-0.394272	-0.0684115
PP_2234	PP_2234		Transcriptional regulator, AraC family	0.15314	0.831851	0.0847537	0.442488	-0.0683864
PP_3270	PP_3270		oxepin-CoA hydrolase/3-oxo-5,6-dehydrosuberyl-CoA semialdehyde dehydrogenase	0.0258732	0.16477	-0.0423646	-0.331271	-0.0682378
PP_5530	PP_5530		protein of unknown function	0.146176	0.684349	0.0779416	0.441609	-0.0682345
PP_1498	PP_1498		putative Lipoprotein	-0.18742	-0.740899	-0.255606	-1.39454	-0.0681858
PP_4762	PP_4762		Acyl-CoA thioesterase II	-0.206626	-1.10622	-0.274746	-1.56056	-0.0681205
PP_0192	PP_0192		putative FKBP-type 25 kDa peptidyl-prolyl cis-trans isomerase	0.147797	0.672122	0.0800139	0.531909	-0.0677834
PP_2220	PP_2220		C4-type zinc finger protein, DksA/TraR family	-0.429716	-1.68963	-0.497371	-1.55339	-0.0676541
PP_1285	PP_1285		Alginate biosynthesis protein AlgK	0.0162949	0.119134	-0.0513016	-0.322302	-0.0675965
PP_2013	PP_2013		conserved protein of unknown function	0.111387	0.5141	0.0438524	0.251437	-0.0675346
PP_2050	PP_2050		conserved protein of unknown function	-0.135267	-0.626823	-0.202793	-1.01576	-0.0675266
PP_5727	PP_5727		protein of unknown function	-0.169359	-0.92918	-0.236574	-1.45728	-0.0672148
PP_5448	PP_5448		conserved protein of unknown function	0.429517	1.3115	0.362333	1.01936	-0.0671838
PP_0042	PP_0042		conserved exported protein of unknown function	0.155549	0.79897	0.088424	0.475426	-0.067125
PP_3860	PP_3860		Phage FluMu protein gp47	-0.115736	-0.594676	-0.182773	-1.10963	-0.0670361
PP_5361	PP_5361		47 kDa protein	0.195388	1.2263	0.128369	0.849707	-0.0670181
PP_4293	PP_4293		conserved exported protein of unknown function	-0.166119	-1.24743	-0.233127	-1.88519	-0.0670074
PP_3851	PP_3851		conserved protein of unknown function	0.0297225	0.133611	-0.0371119	-0.20523	-0.0668344
PP_2372	PP_2372		putative Periplasmic sugar-binding protein	-0.0415001	-0.311326	-0.108205	-0.776461	-0.0667046
PP_3429	PP_3429		Response regulator/sensor histidine kinase	-0.0988517	-0.527863	-0.165334	-0.96466	-0.0664823
PP_2855	PP_2855		conserved exported protein of unknown function	-0.256019	-1.42087	-0.322291	-2.02078	-0.0662719
PP_1473	PP_1473		conserved protein of unknown function	-0.0207431	-0.0852944	-0.0870096	-0.21278	-0.0662665
PP_1551	PP_1551		putative Phage replication protein O	0.0810585	0.497648	0.0148861	0.0892702	-0.0661724
PP_3393	PP_3393		CAIB/BAIF family protein	0.119459	0.764281	0.0533479	0.319151	-0.0661112
PP_2627	PP_2627		conserved membrane protein of unknown function	0.0539146	0.431404	-0.0120613	-0.0990249	-0.0659759
PP_1169	PP_1169		TRAP dicarboxylate transporter, DctP subunit	-0.117206	-0.654214	-0.183098	-1.10271	-0.0658915
PP_3421	PP_3421		Sensor histidine kinase	0.0768266	0.542432	0.0109934	0.0753188	-0.0658331
PP_5732	PP_5732		putative metal-binding protein	-0.0648071	-0.350481	-0.130625	-0.778466	-0.0658175
PP_5514	PP_5514		conserved protein of unknown function	0.294636	1.17972	0.228837	0.852703	-0.0657986
PP_4247	PP_4247		Exonuclease	-0.154488	-0.209594	-0.220202	-0.369267	-0.0657144
PP_0957	PP_0957		D-arabinose 5-phosphate isomerase	-0.367321	-0.559661	-0.43276	-1.04344	-0.0654394
PP_4524	PP_4524		putative Sodium-solute symporter	0.0236913	0.166637	-0.0416566	-0.325131	-0.0653479
PP_2071	PP_2071		conserved protein of unknown function	0.199904	1.12736	0.134689	0.472254	-0.0652147
PP_3406	PP_3406		Acetyltransferase, GNAT family	0.0388934	0.247946	-0.0260921	-0.1728	-0.0649854
PP_3765	PP_3765		H-NS family protein MvaT	-0.00091978	-0.00276528	-0.0657105	-0.257918	-0.0647907
PP_4812	PP_4812		putative 3-methyladenine DNA glycosylase	-0.0870692	-0.654926	-0.151802	-1.162	-0.064733
PP_3679	PP_3679		conserved protein of unknown function	0.0803886	0.40209	0.0159439	0.0641848	-0.0644447
PP_1043	PP_1043		putative phosphatase	0.14559	1.13358	0.0812255	0.662039	-0.0643644
PP_0378	PP_0378		Pyrroloquinoline-quinone synthase	-0.0446218	-0.24824	-0.108809	-0.609808	-0.064187
PP_0313	PP_0313		putative electron transfer flavoprotein beta subunit	0.171185	0.584905	0.107008	0.22836	-0.0641769
PP_2536	PP_2536		Glutathione S-transferase family protein	0.00411352	0.0210973	-0.0599414	-0.303478	-0.0640549
PP_5114	PP_5114		putative adenine methyltransferase	0.386037	0.460158	0.322112	0.366328	-0.0639242
PP_3546	PP_3546		Sensory box histidine kinase/response regulator	0.217542	1.30257	0.153638	0.879126	-0.0639035
PP_0426	PP_0426		conserved membrane protein of unknown function	0.00206913	0.0155604	-0.0617003	-0.497946	-0.0637695
PP_5268	PP_5268		DNA-binding transcriptional repressor PuuR-putrescine	-0.0726105	-0.460423	-0.13625	-0.753502	-0.0636391
PP_3014	PP_3014		conserved exported protein of unknown function	0.335468	0.977222	0.271837	1.02812	-0.0636307
PP_0545	PP_0545		aldehyde dehydrogenase	0.0882142	0.404184	0.02488	0.148429	-0.0633342
PP_0083	PP_0083		tryptophan synthase beta chain	0.145479	0.558282	0.0824375	0.311424	-0.0630418
PP_0647	PP_0647		conserved membrane protein of unknown function	0.161329	0.932856	0.0984102	0.617356	-0.0629185
PP_5288	PP_5288		Phosphomannomutase/phosphoglucomutase	0.204625	1.34453	0.141716	0.912073	-0.0629081
PP_3947	PP_3947		nicotinate dehydrogenase subunit A	0.162705	0.694574	0.0998405	0.443693	-0.0628646
PP_1639	PP_1639		conserved protein of unknown function, SprT family	-0.0279079	-0.15812	-0.0907631	-0.633234	-0.0628552
PP_3861	PP_3861		Phage FluMu protein gp46	0.218784	0.935843	0.15612	0.738487	-0.0626646
PP_0058	PP_0058		putative 1-acyl-sn-glycerol-3-phosphate acyltransferase	0.59437	5.72145	0.531822	5.07366	-0.0625485
PP_0595	PP_0595		Transcriptional regulator, LysR family	0.0727901	0.456854	0.0102754	0.0730355	-0.0625147
PP_1510	PP_1510		putative Carboxyvinyl-carboxyphosphonate phosphorylmutase	0.0128702	0.062947	-0.0493995	-0.185845	-0.0622697
PP_2065	PP_2065		Multidrug efflux RND transporter	0.0287655	0.184757	-0.0333394	-0.241534	-0.0621049
PP_4940	PP_4940		Putative glycosyltransferase	0.174425	0.640806	0.112649	0.397532	-0.0617764
PP_2262	PP_2262		sugar ABC transporter, permease protein	0.00781837	0.0484466	-0.0539359	-0.361099	-0.0617543
PP_5015	PP_5015		Phosphoribosyl-ATP pyrophosphatase	0.276433	0.731027	0.214932	0.599857	-0.061501
PP_0908	PP_0908		conserved exported protein of unknown function	-0.0539127	-0.255978	-0.115396	-0.543367	-0.0614838
PP_3678	PP_3678		conserved protein of unknown function	-0.206716	-0.92666	-0.267668	-1.67068	-0.0609523
PP_2944	PP_2944		Sensor histidine kinase	0.146124	0.973056	0.0856087	0.597381	-0.0605153
PP_5713	PP_5713		conserved protein of unknown function	0.134423	0.797997	0.0739384	0.430142	-0.0604851
PP_3497	PP_3497		putative peptidase	-0.113092	-0.698905	-0.173542	-1.09722	-0.0604505
PP_4863	PP_4863		high-affinity branched-chain amino acid transporter, ATP-binding	0.0923828	0.632674	0.0319413	0.225866	-0.0604416
PP_3581	PP_3581		conserved membrane protein of unknown function	0.109273	0.751024	0.0489751	0.345549	-0.0602977
PP_2332	PP_2332		conserved exported protein of unknown function	0.247934	1.03355	0.187893	0.815852	-0.0600408
PP_0071	PP_0071		conserved protein of unknown function	0.0448392	0.267497	-0.015171	-0.0759555	-0.0600102
PP_2257	PP_2257		putative aerotaxis receptor	0.225915	1.40217	0.165971	0.947103	-0.0599443
PP_3012	PP_3012		conserved protein of unknown function	0.144227	0.698644	0.0845917	0.467355	-0.059635
PP_3370	PP_3370		2-carboxybenzaldehyde reductase	-0.00604042	-0.0373907	-0.0653702	-0.43033	-0.0593298
PP_5742	PP_5742		putative membrane protein of unknown function	0.20565	0.743671	0.146358	0.700998	-0.0592924
PP_0244	PP_0244		conserved protein of unknown function	-0.0043081	-0.0216052	-0.0635991	-0.296279	-0.059291
PP_3732	PP_3732		Enoyl-CoA hydratase/isomerase family protein	-0.383077	-1.53085	-0.442302	-1.6722	-0.0592244
PP_2102	PP_2102		Deoxyguanosinetriphosphate triphosphohydrolase-like protein	0.0853991	0.480638	0.0262601	0.167559	-0.059139
PP_3177	PP_3177		conserved protein of unknown function	0.015736	0.0743014	-0.0432691	-0.239043	-0.059005
PP_1712	PP_1712		conserved protein of unknown function	-0.0189095	-0.129156	-0.0775969	-0.554004	-0.0586874
PP_3038	PP_3038		Pyocin R2_PP, traC domain protein	0.125044	0.862265	0.066363	0.527391	-0.058681
PP_3145	PP_3145		conserved protein of unknown function	0.225157	1.27488	0.166528	0.92185	-0.0586288
PP_4921	PP_4921		Transporter, NCS1 nucleoside transporter family	-0.085153	-0.505341	-0.143588	-0.776536	-0.0584354
PP_3062	PP_3062		putative Pyocin R2_PP, tail length determination protein	-0.0137136	-0.0985757	-0.0721183	-0.48714	-0.0584047
PP_1273	PP_1273		putative Multidrug efflux MFS outer membrane protein	0.0190322	0.114167	-0.0392667	-0.162908	-0.0582989
PP_4854	PP_4854		Lipase	-0.0823113	-0.526106	-0.140587	-0.902658	-0.0582753
PP_3128	PP_3128		putative Exopolysaccharide biosynthesis/transport protein	0.0633253	0.344113	0.00540379	0.0259522	-0.0579215
PP_2408	PP_2408		cobalt-zinc-cadmium resistance protein	0.129771	0.536013	0.0718797	0.400895	-0.0578915
PP_2210	PP_2210		LysR family transcriptional regulator	-0.203317	-0.739312	-0.261143	-0.603303	-0.0578269
PP_2528	PP_2528		O-acetylhomoserine (thiol)-lyase	0.0763799	0.447647	0.0186402	0.0885039	-0.0577398
PP_3335	PP_3335		conserved protein of unknown function	0.268264	1.5207	0.210698	0.83618	-0.0575662
PP_1413	PP_1413		Uracil-DNA glycosylase	0.0252096	0.140193	-0.0319589	-0.203986	-0.0571685
PP_4670	PP_4670		diguanylate cyclase	-0.199706	-1.31127	-0.256719	-1.70846	-0.0570126
PP_2006	PP_2006		conserved membrane protein of unknown function	-0.0244448	-0.205572	-0.0814441	-0.699788	-0.0569993
PP_2971	PP_2971		transposase	0.194253	1.29152	0.137359	0.917087	-0.0568939
PP_3654	PP_3654		leucine-responsive regulatory protein	0.30052	1.48691	0.243998	1.18932	-0.0565222
PP_2350	PP_2350		LysR family transcriptional regulator	0.0854592	0.399442	0.0290437	0.140584	-0.0564155
PP_3417	PP_3417		D-gluconate transporter	0.308916	1.56633	0.252532	1.16193	-0.0563841
PP_2100	PP_2100		two-component sensor protein	0.01666	0.127973	-0.0396431	-0.331055	-0.0563031
PP_1242	PP_1242		conserved protein of unknown function	-0.0437734	-0.235401	-0.0999211	-0.474847	-0.0561477
PP_2974	PP_2974		putative sulfatase	-0.0107036	-0.077937	-0.0666101	-0.52015	-0.0559065
PP_3148	PP_3148		putative Glutamine synthetase	-0.209695	-1.55071	-0.26493	-1.69218	-0.0552356
PP_1519	PP_1519		putative Lipoprotein	-0.181635	-0.802825	-0.236823	-1.27714	-0.0551884
PP_0284	PP_0284		gamma-aminobutyrate permease	-0.0662673	-0.511279	-0.121222	-0.930619	-0.0549551
PP_5219	PP_5219		conserved membrane protein of unknown function	-0.00852027	-0.0639711	-0.0632026	-0.46536	-0.0546823
PP_2808	PP_2808		putative Oxidoreductase	0.156348	1.08117	0.101685	0.72873	-0.0546635
PP_0129	PP_0129		GGDEF domain protein	0.106706	0.806492	0.0520731	0.370256	-0.0546331
PP_0708	PP_0708		putative Betaine-aldehyde dehydrogenase	0.0867016	0.504336	0.0321396	0.168518	-0.054562
PP_4290	PP_4290		uric acid permease	0.114865	0.522507	0.0604205	0.272002	-0.0544441
PP_3982	PP_3982		conserved protein of unknown function	0.101165	0.900193	0.0467434	0.414268	-0.0544217
PP_4457	PP_4457		opine oxidase subunit B	0.119868	0.916462	0.0654518	0.502829	-0.0544157
PP_4612	PP_4612		putative FecR protein	-0.084361	-0.50062	-0.138713	-0.891778	-0.0543518
PP_0716	PP_0716		HlyD family secretion protein	-0.0213985	-0.14815	-0.0757409	-0.50353	-0.0543424
PP_2554	PP_2554		putative 3-dehydroshikimate dehydratase	-0.0234221	-0.140862	-0.0774381	-0.48619	-0.054016
PP_1227	PP_1227		putative Membrane protein	0.157819	1.0677	0.103827	0.727048	-0.053992
PP_5096	PP_5096		putative factor involved in shape determination	-0.112189	-0.420305	-0.165872	-0.646986	-0.0536834
PP_2214	PP_2214		3-hydroxyacyl-CoA dehydrogenase type-2	-0.072098	-0.274233	-0.125752	-0.432278	-0.0536544
PP_1844	PP_1844		1-acyl-sn-glycerol-3-phosphate acyltransferase	0.0642361	0.504148	0.0106835	0.0734	-0.0535526
PP_0134	PP_0134		conserved exported protein of unknown function	-0.048699	-0.288054	-0.101882	-0.697829	-0.0531834
PP_3787	PP_3787		conserved protein of unknown function	0.11002	0.740011	0.0569971	0.393717	-0.0530229
PP_3377	PP_3377		2-ketogluconate transporter, putative	-0.0510691	-0.377193	-0.103912	-0.731075	-0.0528431
PP_1801	PP_1801		Glycosyl transferase WbpY	-0.126506	-0.907648	-0.179341	-1.27768	-0.0528348
PP_0248	PP_0248		Probable alpha-L-glutamate ligase	-0.228092	-1.55123	-0.280845	-1.98475	-0.0527524
PP_2641	PP_2641		Iron-sulfur cluster-binding protein	0.00684859	0.0470489	-0.0458061	-0.338724	-0.0526547
PP_1887	PP_1887		conserved protein of unknown function	0.0322882	0.294593	-0.0203598	-0.183688	-0.0526481
PP_4314	PP_4314		conserved protein of unknown function	-0.1999	-0.641491	-0.25243	-0.878597	-0.0525305
PP_0151	PP_0151		conserved exported protein of unknown function	0.221221	0.616213	0.168871	0.470543	-0.0523493
PP_3879	PP_3879		Phage portal protein, HK97 family	-0.0253815	-0.170134	-0.0776871	-0.481138	-0.0523056
PP_3855	PP_3855		conserved protein of unknown function	0.230116	0.7515	0.177895	0.794325	-0.052221
PP_3387	PP_3387		protein of unknown function	0.210356	0.988142	0.158208	0.807988	-0.0521476
PP_2535	PP_2535		putative inner membrane transport protein	0.230262	0.879911	0.178237	0.636209	-0.0520255
PP_5599	PP_5599		putative transcriptional regulator, LysR family	-0.027436	-0.228627	-0.0793375	-0.627185	-0.0519015
PP_0116	PP_0116		putative lipoprotein	-0.00859713	-0.0296025	-0.0602707	-0.276711	-0.0516735
PP_2501	PP_2501		putative phage integrase	0.130011	0.93607	0.0784685	0.528537	-0.0515425
PP_2703	PP_2703		major facilitator transporter	0.0230341	0.160984	-0.0284356	-0.201625	-0.0514697
PP_1420	PP_1420		Transcriptional regulatory protein tctD	0.150904	0.965244	0.0995135	0.595223	-0.0513907
PP_1581	PP_1581		BNR domain protein	-0.0357326	-0.284347	-0.0870752	-0.673479	-0.0513426
PP_4533	PP_4533		mechanosensitive channel of miniconductance	-0.0239055	-0.148893	-0.0751293	-0.472925	-0.0512238
PP_3066	PP_3066		Pyocin R2_PP, lytic enzyme	0.0667646	0.432351	0.0157835	0.105803	-0.0509811
PP_5740	PP_5740		protein of unknown function	0.109613	0.886807	0.0587669	0.425936	-0.0508457
PP_0369	PP_0369		putative diguanylate cyclase	0.191817	1.40653	0.141008	1.05114	-0.0508087
PP_5298	PP_5298		putative glutamine amidotransferase	0.0964302	0.373306	0.0456713	0.156289	-0.050759
PP_0887	PP_0887		Sensor histidine kinase	0.131918	0.781986	0.0812437	0.446598	-0.0506747
PP_1245	PP_1245		conserved exported protein of unknown function	0.367052	2.09254	0.316402	1.51503	-0.05065
PP_2311	PP_2311		Mg-dependent cytoplasmic DNase / RNase	-0.00209017	-0.00926408	-0.0524862	-0.183831	-0.050396
PP_1884	PP_1884		conserved protein of unknown function	0.00591455	0.0437966	-0.04403	-0.313501	-0.0499445
PP_3428	PP_3428		conserved protein of unknown function containing tetratricopeptide repeat domain	0.014083	0.0693367	-0.0356336	-0.199422	-0.0497167
PP_0911	PP_0911		conserved protein of unknown function	-0.0521734	-0.276228	-0.101867	-0.636237	-0.0496934
PP_1741	PP_1741		choline / betaine / carnitine ABC transporter - substrate binding protein BetX	-0.157226	-1.16784	-0.20689	-1.52436	-0.0496641
PP_4096	PP_4096		conserved exported protein of unknown function	-0.0397006	-0.217064	-0.0893593	-0.447631	-0.0496586
PP_2305	PP_2305		conserved protein of unknown function	-0.228429	-1.04015	-0.27794	-1.21643	-0.0495115
PP_4511	PP_4511		Transcriptional regulator, AraC family	0.0127969	0.0770986	-0.0366722	-0.22556	-0.0494691
PP_2255	PP_2255		C4-dicarboxylate transport protein	0.401482	1.48833	0.352016	2.08641	-0.0494653
PP_0612	PP_0612		FAD-dependent glycine/D-amino acid oxidase	-0.0235561	-0.141297	-0.0728538	-0.391649	-0.0492978
PP_4423	PP_4423		conserved protein of unknown function	0.133265	0.796886	0.0840923	0.427916	-0.0491725
PP_2098	PP_2098		D-alanyl-D-alanine carboxypeptidase	-0.352099	-2.67783	-0.401033	-2.70788	-0.0489341
PP_0139	PP_0139		putative Lipoprotein	-0.327971	-1.3964	-0.376895	-1.69541	-0.0489234
PP_2600	PP_2600		conserved protein of unknown function	0.0577215	0.372772	0.00882048	0.0561203	-0.048901
PP_1257	PP_1257		putative 1-pyrroline-4-hydroxy-2-carboxylate deaminase	-0.0440095	-0.274188	-0.0928351	-0.569173	-0.0488256
PP_4418	PP_4418		conserved protein of unknown function	0.00863557	0.0410013	-0.0399721	-0.106513	-0.0486076
PP_1156	PP_1156		putative inner membrane protein	0.118592	0.88328	0.0700534	0.53304	-0.0485384
PP_0161	PP_0161		putative transmembrane sensor	0.129229	0.565181	0.0813073	0.415859	-0.0479214
PP_0090	PP_0090		conserved exported protein of unknown function	0.215198	0.521701	0.167317	0.466803	-0.0478808
PP_4941	PP_4941		conserved exported protein of unknown function	0.466052	2.85377	0.418216	2.93003	-0.0478356
PP_3288	PP_3288		Universal stress protein family	-0.0943575	-0.564751	-0.142144	-0.909654	-0.0477864
PP_1376	PP_1376		4-hydroxybenzoate transporter	-0.0580317	-0.355875	-0.105639	-0.741026	-0.0476071
PP_5100	PP_5100		dITP/XTP pyrophosphatase	0.0781699	0.269612	0.0309136	0.0710139	-0.0472562
PP_5719	PP_5719		choline-responsive transcriptional repressor BetI	0.103514	0.612169	0.0562977	0.325194	-0.0472165
PP_3266	PP_3266		conserved protein of unknown function	0.0629352	0.40599	0.0157241	0.104815	-0.0472111
PP_4222	PP_4222		putative SyrP protein	-0.0127671	-0.0758537	-0.0599348	-0.39572	-0.0471677
PP_3369	PP_3369		Transcriptional regulator, LysR family	0.159299	0.867303	0.112173	0.488219	-0.0471262
PP_5152	PP_5152		conserved exported protein of unknown function	-0.147003	-0.482269	-0.194108	-0.775118	-0.0471049
PP_3726	PP_3726		Enoyl-CoA hydratase/isomerase family protein	0.81257	1.39436	0.765487	1.07064	-0.0470827
PP_3282	PP_3282		3-hydroxyadipyl-CoA dehydrogenase	0.014846	0.0943142	-0.0321162	-0.198231	-0.0469622
PP_4949	PP_4949		putative peptidase, TldD/PmbA family	-0.247938	-1.28698	-0.294825	-1.30571	-0.0468871
PP_3740	PP_3740		Major facilitator family transporter	-0.250303	-1.3249	-0.29713	-1.44465	-0.0468273
PP_1852	PP_1852		putative enoyl-[acyl-carrier-protein] reductase (NADPH, B-specific)	0.084559	0.600137	0.0379726	0.253239	-0.0465864
PP_2128	PP_2128		putative CheV-like chemotaxis protein	0.00564098	0.0333964	-0.0408576	-0.260522	-0.0464985
PP_2179	PP_2179		glutamine amidotransferase	0.0269327	0.13769	-0.0195053	-0.106375	-0.0464379
PP_3469	PP_3469		conserved protein of unknown function	-0.11164	-0.547	-0.158035	-0.813073	-0.0463946
PP_3426	PP_3426		Multidrug efflux RND transporter MexF	-0.00113542	-0.00871433	-0.0472389	-0.355098	-0.0461035
PP_5275	PP_5275		putative regulator	-0.0137123	-0.0997803	-0.059784	-0.453564	-0.0460716
PP_3403	PP_3403		putative Quercetin 2,3-dioxygenase	0.0890251	0.49121	0.0431481	0.280265	-0.0458771
PP_1217	PP_1217		Holliday junction ATP-dependent DNA helicase RuvB	0.424394	0.719535	0.37855	0.651151	-0.0458445
PP_0826	PP_0826		phosphonate ABC transporter, permease protein	0.0474811	0.228837	0.00167617	0.00958845	-0.0458049
PP_1727	PP_1727		Transcriptional regulator, GntR family	-0.214102	-1.40034	-0.259552	-1.17983	-0.0454494
PP_0651	PP_0651		Acetyltransferase, GNAT family	0.104902	0.665345	0.0595354	0.406703	-0.0453661
PP_1096	PP_1096		putative electron transport complex protein	0.0165808	0.0339125	-0.028785	-0.0634493	-0.0453658
PP_1813	PP_1813		ComEA-related protein	0.311629	0.730035	0.266381	0.578172	-0.0452477
PP_2084	PP_2084		Putative regulator of ribonuclease activity	-0.124167	-0.658615	-0.169305	-0.674567	-0.0451382
PP_3364	PP_3364		Response regulator	0.00955591	0.0704115	-0.0354436	-0.255572	-0.0449996
PP_4624	PP_4624		putative hydrolase, alpha/beta fold family	-0.00449827	-0.0286902	-0.0493961	-0.378883	-0.0448978
PP_1698	PP_1698		Major facilitator family transporter	0.250833	1.51157	0.205944	1.15412	-0.0448891
PP_5551	PP_5551		conserved protein of unknown function	-0.145315	-0.536743	-0.190121	-0.750476	-0.0448055
PP_3564	PP_3564		Transcriptional regulator, AraC family	0.00980953	0.0362098	-0.0349757	-0.137961	-0.0447853
PP_1042	PP_1042		Type II secretion system protein K	-0.203027	-0.54475	-0.247749	-1.03125	-0.0447223
PP_0239	PP_0239		aliphatic sulfonate ABC transporter - permease subunit / transport of isethionate	-0.115206	-0.507871	-0.159863	-0.893867	-0.0446565
PP_5739	PP_5739		protein of unknown function	0.0030671	0.0160641	-0.041529	-0.181291	-0.0445961
PP_2399	PP_2399		conserved protein of unknown function	-0.0322119	-0.126482	-0.0767916	-0.468167	-0.0445797
PP_1441	PP_1441		tRNA (cmo5U34)-methyltransferase	-0.221001	-1.05443	-0.265577	-1.15593	-0.0445753
PP_2981	PP_2981		putative cointegrate resolution protein S	0.0581874	0.407729	0.0136939	0.0852354	-0.0444935
PP_4550	PP_4550		long-chain-fatty-acid/CoA ligase	0.226662	1.44675	0.182237	1.1531	-0.044425
PP_1749	PP_1749		GNAT family acetyltransferase	0.00239198	0.0125506	-0.0419105	-0.184826	-0.0443025
PP_1380	PP_1380		3-oxoadipate enol-lactonase 2	0.108948	0.456359	0.0647266	0.351805	-0.0442214
PP_1234	PP_1234		putative permease	0.0718345	0.45443	0.0278423	0.195229	-0.0439922
PP_5198	PP_5198		conserved protein of unknown function	0.537362	1.13989	0.493617	1.14082	-0.0437459
PP_1579	PP_1579		conserved protein of unknown function	-0.0696389	-0.548823	-0.113213	-0.907254	-0.0435739
PP_5512	PP_5512		protein of unknown function	-0.0212513	-0.0923056	-0.0646409	-0.271149	-0.0433896
PP_3011	PP_3011		conserved protein of unknown function	0.0934352	0.582057	0.0500773	0.354639	-0.0433579
PP_5483	PP_5483		conserved protein of unknown function	-0.148657	-0.169263	-0.191973	-0.242155	-0.0433162
PP_3828	PP_3828		Molybdate-binding periplasmic protein	0.0480209	0.228749	0.00476101	0.0276735	-0.0432599
PP_3443	PP_3443		putative glyceraldehyde-3-phosphate dehydrogenase	0.0942449	0.532718	0.0510527	0.330876	-0.0431922
PP_4886	PP_4886		conserved protein of unknown function	-0.0199505	-0.0995735	-0.0626966	-0.363822	-0.042746
[truncated: 2,779 more rows]

## Sheet: 0.1X LB + Glc Rep 2 vs An02 Sup
locusId	sysName	gene	desc	(X) Log2 Fold Change in 0.1X LB + 56 mM D-Glc	t-values, X	(Y) Log2 Fold Change in An02 Supernatant	t-values, Y	(y-x)
PP_2645	PP_2645		magnesium transporter, ATP-dependent	-0.560484	-3.5349	-4.36931	-13.2889	-3.80883
PP_2378	PP_2378		Fe/S biogenesis protein NfuA	-0.0185057	-0.0349943	-2.48036	-1.67191	-2.46185
PP_2646	PP_2646		conserved protein of unknown function	-0.333321	-0.79977	-2.63845	-3.88674	-2.30512
PP_4099	PP_4099		two-componenent system BarA/UvrY - regulatory subunit	4.01105	37.9277	1.76647	16.4819	-2.24458
PP_0293	PP_0293		Imidazole glycerol phosphate synthase subunit HisF	-1.0931	-1.40801	-3.27357	-3.33387	-2.18047
PP_1650	PP_1650		Sensor protein GacS	4.02958	37.7922	1.86299	16.0329	-2.16659
PP_1142	PP_1142		conserved protein of unknown function	0.821801	0.761999	-1.20592	-0.812268	-2.02772
PP_4993	PP_4993		Glutathione synthetase	0.839259	2.42656	-1.09772	-2.02233	-1.93698
PP_5017	PP_5017		Sec-independent protein translocase protein TatB	-0.80729	-0.525618	-2.66957	-1.14927	-1.86228
PP_0937	PP_0937		endoribonuclease G (RNAse G)	1.36593	5.47855	-0.489593	-1.82	-1.85553
PP_1898	PP_1898		MotA/TolQ/ExbB proton channel family protein	0.0996841	0.114225	-1.7086	-1.12111	-1.80828
PP_3821	PP_3821		UTP-glucose-1-phosphate uridylyltransferase	1.98351	10.9006	0.188651	1.00398	-1.79486
PP_2720	PP_2720		conserved protein of unknown function	1.08516	1.66181	-0.652321	-0.830054	-1.73748
PP_0725	PP_0725		conserved hypothetical TPR repeat protein	1.13869	5.02236	-0.56688	-1.9304	-1.70557
PP_1713	PP_1713		Transcriptional regulator PcaQ	0.307603	0.361163	-1.31495	-2.2853	-1.62256
PP_4379	PP_4379		Beta-ketoacyl-acyl-carrier-protein synthase I	0.665651	3.32108	-0.949113	-4.09134	-1.61476
PP_1460	PP_1460		putative Membrane protein	0.145149	0.909483	-1.46342	-9.25925	-1.60857
PP_4373	PP_4373		Transcriptional regulator FleQ	3.24435	22.9233	1.64674	12.702	-1.59761
PP_1912	PP_1912		Phosphate acyltransferase	-0.112245	-0.419319	-1.69047	-4.51743	-1.57823
PP_5095	PP_5095		pyrroline-5-carboxylate reductase	-1.35472	-1.49039	-2.88874	-1.94151	-1.53403
PP_0368	PP_0368		putative Acyl-CoA dehydrogenase	1.14125	8.34886	-0.361578	-2.44779	-1.50283
PP_2145	PP_2145		beta-N-acetylglucosaminidase	1.69693	13.0893	0.203368	1.34681	-1.49356
PP_1664	PP_1664		phosphoribosylglycinamide formyltransferase 1	0.497753	0.971074	-0.962139	-1.63727	-1.45989
PP_0007	PP_0007		conserved hypothetical protein	0.54895	0.943335	-0.873082	-1.21501	-1.42203
PP_1752	PP_1752		conserved protein of unknown function	-0.252629	-1.52656	-1.66424	-8.51869	-1.41161
PP_5533	PP_5533		conserved protein of unknown function	0.257345	0.450681	-1.15379	-1.68307	-1.41113
PP_5294	PP_5294		Ribonuclease PH	0.469067	2.01493	-0.941312	-3.58626	-1.41038
PP_5026	PP_5026		Glucans biosynthesis protein G	1.36066	8.78892	-0.0468084	-0.324671	-1.40746
PP_1187	PP_1187		sensor protein	0.0227223	0.0835219	-1.38086	-3.36682	-1.40358
PP_0339	PP_0339		Pyruvate dehydrogenase E1 component	-0.441391	-1.32311	-1.83704	-3.88651	-1.39565
PP_5155	PP_5155		D-3-phosphoglycerate dehydrogenase / alpha-ketoglutarate reductase	-0.961953	-2.75305	-2.32935	-4.11758	-1.3674
PP_4342	PP_4342		flagellar synthesis regulator, putative ATPase	-0.632191	-1.37725	-1.98243	-2.86645	-1.35024
PP_4937	PP_4937		toluene tolerance protein	-1.03849	-2.23976	-2.37801	-3.81555	-1.33952
PP_4642	PP_4642		Cyclic diguanosine monophosphate-binding protein	-0.374413	-0.379976	-1.69056	-1.37759	-1.31615
PP_0232	PP_0232		ATP-binding taurine transporter subunit	1.23844	1.99966	-0.0484574	-0.068547	-1.28689
PP_5025	PP_5025		Glucans biosynthesis glucosyltransferase H	1.36445	9.18365	0.0925698	0.576677	-1.27188
PP_2889	PP_2889		putative Transmembrane regulator PrtR	1.61766	4.17141	0.35423	1.44038	-1.26343
PP_5230	PP_5230		Tyrosine recombinase XerC	0.914643	1.88605	-0.332202	-0.415288	-1.24684
PP_5058	PP_5058		Carboxy-terminal-processing protease	1.45961	6.5172	0.235286	0.830146	-1.22432
PP_2847	PP_2847		Urease accessory protein UreJ	0.39988	0.595547	-0.822815	-1.85926	-1.2227
PP_1836	PP_1836		putative metal transporter, ZIP family	0.791091	2.47078	-0.429155	-0.994072	-1.22025
PP_4835	PP_4835		conserved exported protein of unknown function	0.552323	1.69032	-0.666899	-1.97459	-1.21922
PP_4696	PP_4696		Nitrogen regulation protein NR(I)	-0.0401171	-0.118307	-1.25222	-2.66195	-1.2121
PP_3637	PP_3637		putative Sulfonate ABC transporter, ATP-binding protein	0.8307	1.50801	-0.381164	-0.616689	-1.21186
PP_3121	PP_3121		transcriptional regulator, LysR family	0.538502	1.71044	-0.672808	-1.98301	-1.21131
PP_0547	PP_0547		UDP-N-acetylmuramate:L-alanyl-gamma-D-glutamyl- meso-diaminopimelate ligase	0.272257	0.852757	-0.930791	-2.69145	-1.20305
PP_0406	PP_0406		Nucleotidyltransferase family protein	1.3606	6.88798	0.161067	0.833737	-1.19953
PP_2402	PP_2402		putative Sensor histidine kinase	0.318813	0.365317	-0.854603	-0.560756	-1.17342
PP_3244	PP_3244		Magnesium transporter, MgtC family	-0.546376	-1.25421	-1.71443	-4.72341	-1.16805
PP_4370	PP_4370		Flagellar hook-basal body complex protein FliE	2.46357	10.6167	1.29856	4.20963	-1.16502
PP_4875	PP_4875		conserved membrane protein of unknown function	-0.0218773	-0.0650956	-1.18024	-2.61518	-1.15837
PP_1216	PP_1216		Holliday junction ATP-dependent DNA helicase RuvA	0.505092	0.555187	-0.630316	-0.629961	-1.13541
PP_1355	PP_1355		Muropeptide permease AmpG	1.66898	15.8227	0.54723	5.11489	-1.12175
PP_4917	PP_4917		3',5'-cyclic-nucleotide phosphodiesterase	0.181258	0.45264	-0.931158	-2.21505	-1.11242
PP_5328	PP_5328		putative phosphate transport system permease protein	-0.106216	-0.449716	-1.21514	-5.22768	-1.10892
PP_0405	PP_0405		conserved protein of unknown function	1.42869	13.0262	0.320625	2.87701	-1.10807
PP_4171	PP_4171		conserved exported protein of unknown function	1.58523	12.2352	0.484732	4.30652	-1.1005
PP_0434	PP_0434		Anhydro-N-acetylmuramic acid kinase	1.47844	9.40629	0.387413	2.84059	-1.09103
PP_5139	PP_5139		cadmium translocating P-type ATPase	-0.640368	-2.07274	-1.72943	-4.62289	-1.08906
PP_4126	PP_4126		NADH-quinone oxidoreductase subunit I	1.31596	1.0499	0.229952	0.159009	-1.086
PP_2330	PP_2330		conserved protein of unknown function	0.875543	3.55677	-0.206558	-0.795399	-1.0821
PP_2217	PP_2217		enoyl-CoA hydratase	-0.205682	-0.388806	-1.2819	-2.12819	-1.07622
PP_1310	PP_1310		conserved hypothetical protein	0.562458	1.06755	-0.512583	-1.43824	-1.07504
PP_5279	PP_5279		conserved protein of unknown function	0.745121	1.77221	-0.322032	-0.687893	-1.06715
PP_1325	PP_1325		putative lipoprotein	0.711156	2.54787	-0.348547	-1.17987	-1.0597
PP_5090	PP_5090		putative cell division protein	0.652126	0.920926	-0.401578	-0.495233	-1.0537
PP_0848	PP_0848		donor of Fe2+ and regulator of cysteine desulfurase activity	0.58835	0.90102	-0.463908	-0.528558	-1.05226
PP_0086	PP_0086		conserved protein of unknown function	0.528231	1.29033	-0.522508	-0.861124	-1.05074
PP_3064	PP_3064		Phage tail protein	0.368658	1.26003	-0.673327	-1.58723	-1.04199
PP_0307	PP_0307		conserved exported protein of unknown function	1.20004	2.46616	0.162505	0.285836	-1.03753
PP_4383	PP_4383		Flagellar P-ring protein	2.34377	8.86896	1.30806	4.31756	-1.03571
PP_1589	PP_1589		uridylyltransferase	-0.0569949	-0.316675	-1.09126	-5.60797	-1.03427
PP_5027	PP_5027		D-tyrosyl-tRNA(Tyr) deacylase	1.45075	4.50138	0.419913	1.0063	-1.03084
PP_1428	PP_1428		Sigma factor AlgU negative regulatory protein	-0.312511	-0.472513	-1.33144	-1.78503	-1.01893
PP_0951	PP_0951		Ribosome hibernation promoting factor	-0.649213	-2.99959	-1.66185	-5.34372	-1.01264
PP_1536	PP_1536		conserved protein of unknown function	0.653482	1.46037	-0.354801	-1.06928	-1.00828
PP_4004	PP_4004		DNA translocase FtsK	1.31988	2.20935	0.314201	0.478886	-1.00568
PP_5350	PP_5350		Transcriptional regulator, RpiR family	-0.510308	-0.968543	-1.51554	-2.17452	-1.00523
PP_4424	PP_4424		Uncharacterized HTH-type transcriptional regulator y4tD	0.766587	2.43373	-0.238205	-0.672282	-1.00479
PP_1015	PP_1015		mannose/glucose ABC transporter, glucose-binding periplasmic protein	0.115884	0.616697	-0.885991	-4.87013	-1.00187
PP_2136	PP_2136		enoyl-CoA hydratase/3-hydroxyacyl-CoA dehydrogenase	1.13407	4.31464	0.133935	0.515868	-1.00014
PP_0062	PP_0062		3-methyl-adenine DNA glycosylase I	0.779083	2.60824	-0.220384	-0.797308	-0.999467
PP_5028	PP_5028		proline iminopeptidase	0.88424	2.02152	-0.113929	-0.198932	-0.998169
PP_0393	PP_0393		putative 2-amino-4-hydroxy-6-hydroxymethyldihydropteridine pyrophosphokinase	1.0525	1.19698	0.0646774	0.0547097	-0.987826
PP_1674	PP_1674		5,6-dimethylbenzimidazole synthase	0.041101	0.149628	-0.945573	-4.11729	-0.986674
PP_0290	PP_0290		Imidazole glycerol phosphate synthase subunit HisH	-0.388018	-1.9618	-1.37071	-5.78786	-0.982688
PP_0440	PP_0440		Elongation factor Tu-A	0.0273244	0.0622229	-0.949699	-2.16566	-0.977023
PP_5232	PP_5232		conserved protein of unknown function	-0.31978	-0.614269	-1.28625	-2.65075	-0.966471
PP_2336	PP_2336		aconitate hydratase 1	0.699927	0.61133	-0.262735	-0.171333	-0.962662
PP_1017	PP_1017		mannose/glucose ABC transporter, permease protein	0.00247576	0.0116684	-0.952735	-4.52395	-0.955211
PP_0022	PP_0022		hypothetical protein	-0.0593585	-0.0580705	-1.00516	-0.869727	-0.9458
PP_0508	PP_0508		conserved exported protein of unknown function	0.670946	2.36367	-0.273299	-0.545912	-0.944245
PP_0846	PP_0846		DnaK-like molecular chaperone specific for IscU	-0.241055	-0.329895	-1.18506	-1.06446	-0.944008
PP_4785	PP_4785		conserved exported protein of unknown function	-0.842314	-4.18204	-1.78597	-6.43744	-0.943654
PP_3640	PP_3640		Transcriptional regulator, AraC family	0.901316	3.12219	-0.0420357	-0.140439	-0.943352
PP_1224	PP_1224		periplasmic subunit of the TolQRA transport system	-0.905678	-2.95183	-1.8487	-5.16308	-0.943022
PP_4390	PP_4390		flagellar basal-body rod protein FlgC	2.15268	11.6541	1.21065	7.21146	-0.942031
PP_4355	PP_4355		flagellar export apparatus subunit	2.5939	7.41071	1.65565	5.06955	-0.938252
PP_0345	PP_0345		putative Heptose kinase WapP	0.676233	2.9906	-0.2618	-0.973803	-0.938033
PP_4391	PP_4391		flagellar basal-body rod protein FlgB	2.03847	12.5283	1.1033	4.41127	-0.935172
PP_4394	PP_4394		flagella basal body P-ring formation protein	1.83794	8.44909	0.903057	5.14041	-0.934879
PP_2331	PP_2331		conserved membrane protein of unknown function	0.692855	3.85129	-0.232948	-1.33562	-0.925802
PP_4399	PP_4399		putative Glutamine synthetase	0.162016	0.805138	-0.762679	-4.52246	-0.924695
PP_1629	PP_1629		Protein RecA	0.745943	1.96	-0.178081	-0.395095	-0.924025
PP_5329	PP_5329		putative phosphate ABC transporter, periplasmic phosphate-binding protein	0.317744	1.64741	-0.596072	-3.1452	-0.913816
PP_1994	PP_1994		tRNA pseudouridine (38-40)synthase	1.07174	0.741095	0.166914	0.115419	-0.904825
PP_4375	PP_4375		flagellar chaperone, inhibits premature FliC assembly	1.62653	9.14957	0.722069	4.64846	-0.904462
PP_2322	PP_2322		Major outer membrane lipoprotein	0.391104	2.4899	-0.510593	-3.39455	-0.901697
PP_1353	PP_1353		conserved membrane protein of unknown function	1.13445	0.555358	0.234094	0.114599	-0.900352
PP_2668	PP_2668		ABC efflux transporter, ATP-binding protein	-0.164281	-0.476476	-1.06226	-2.70046	-0.897982
PP_1656	PP_1656		ATP:GTP 3'-pyrophosphotransferase	2.18596	14.4596	1.28846	8.7278	-0.897498
PP_4384	PP_4384		Flagellar L-ring protein	2.10667	12.8552	1.21305	9.02922	-0.893617
PP_5168	PP_5168		sulfate/thiosulfate import ATP-binding protein	-0.011294	-0.0410236	-0.901073	-2.90377	-0.889779
PP_5227	PP_5227		diaminopimelate decarboxylase	0.449029	1.8414	-0.436722	-2.06409	-0.885751
PP_4264	PP_4264		oxygen-independent coproporphyrinogen III dehydrogenase	0.00614444	0.0358839	-0.873088	-4.6873	-0.879232
PP_1099	PP_1099		Cold shock protein CapB	-0.276888	-0.702453	-1.15551	-2.11034	-0.878627
PP_1734	PP_1734		Probable septum site-determining protein MinC	1.00208	0.758697	0.124878	0.0945485	-0.877197
PP_2403	PP_2403		Chemotaxis protein CheY	0.668733	1.2516	-0.208407	-0.338356	-0.877141
PP_0275	PP_0275		conserved protein of unknown function	0.689601	2.75518	-0.18585	-0.562894	-0.875452
PP_1783	PP_1783		dTDP-glucose pyrophosphorylase	0.831488	0.498231	-0.0430425	-0.0257913	-0.87453
PP_1344	PP_1344		conserved protein of unknown function	0.372651	0.394104	-0.497139	-0.727132	-0.86979
PP_5706	PP_5706		Sec translocation complex - SecG subunit	1.11849	0.631999	0.252914	0.142908	-0.865573
PP_0856	PP_0856		conserved lipoprotein of unknown function	0.702936	0.743856	-0.162022	-0.107288	-0.864959
PP_4799	PP_4799		putative Muramoyltetrapeptide carboxypeptidase	1.27698	0.625133	0.413678	0.202512	-0.8633
PP_4386	PP_4386		flagellar basal-body rod protein FlgF	2.06485	9.25953	1.20872	5.79956	-0.85613
PP_2030	PP_2030		conserved protein of unknown function	-0.160303	-0.536464	-1.01382	-3.10117	-0.853521
PP_1826	PP_1826		Hydrolase, isochorismatase family	0.616632	1.22143	-0.236862	-0.327152	-0.853493
PP_4058	PP_4058		1,4-alpha-glucan branching enzyme	-0.997224	-1.49306	-1.8417	-1.26752	-0.844479
PP_3999	PP_3999		Uroporphyrinogen-III C-methyltransferase/Precorrin-2 dehydrogenase/Sirohydrochlorin ferrochelatase	-0.398651	-1.80106	-1.24044	-5.04286	-0.841789
PP_1013	PP_1013		Sensor histidine kinase	0.472316	2.10494	-0.362638	-1.47511	-0.834954
PP_4172	PP_4172		conserved exported protein of unknown function	0.755797	3.77182	-0.0710337	-0.349545	-0.826831
PP_5309	PP_5309		oxidative and nitrosative stress transcriptional dual regulator	1.30128	0.63703	0.475675	0.232863	-0.825604
PP_5652	PP_5652		conserved protein of unknown function, phage origin	0.586758	0.777529	-0.237186	-0.329846	-0.823944
PP_2080	PP_2080		NAD-specific glutamate dehydrogenase	-0.256764	-1.90851	-1.07897	-8.39673	-0.822202
PP_1669	PP_1669		NLP/P60 family protein	0.20647	0.9882	-0.614072	-3.59055	-0.820542
PP_4301	PP_4301		Pyruvate kinase	0.277286	0.843415	-0.54177	-1.41113	-0.819056
PP_4228	PP_4228		conserved protein of unknown function	0.774858	3.22346	-0.0434022	-0.170486	-0.81826
PP_5178	PP_5178		spermidine/putrescine ABC transporter - inner membrane subunit	0.156833	0.913445	-0.660467	-3.78679	-0.8173
PP_2137	PP_2137		beta-ketoadipyl CoA thiolase, beta component	0.51718	0.942917	-0.297947	-0.81776	-0.815127
PP_5485	PP_5485		putative N-acetyltransferase, GNAT domain	0.984803	2.57019	0.174638	0.741325	-0.810165
PP_4895	PP_4895		tRNA dimethylallyltransferase	0.527535	0.485477	-0.282434	-0.189495	-0.80997
PP_0361	PP_0361		putative Competence protein ComF	0.377173	1.34505	-0.429941	-1.53738	-0.807114
PP_4820	PP_4820		tRNA-dihydrouridine synthase B	0.101865	0.491905	-0.705221	-2.20022	-0.807086
PP_t49	PP_t49		tRNA-Met	1.00032	4.55341	0.193393	0.908854	-0.80693
PP_0888	PP_0888		Photosynthetic apparatus regulatory protein RegA	0.49258	0.492302	-0.313365	-0.2699	-0.805945
PP_0313	PP_0313		putative electron transfer flavoprotein beta subunit	0.910434	2.59507	0.107008	0.22836	-0.803426
PP_1764	PP_1764		Phosphoglycolate phosphatase 2	1.08002	7.15307	0.280244	1.60042	-0.799777
PP_4368	PP_4368		flagellar motor switch protein	2.36861	11.2558	1.57015	9.275	-0.798461
PP_1374	PP_1374		conserved protein of unknown function	-0.0912246	-0.28636	-0.886608	-3.72609	-0.795383
PP_4723	PP_4723		Carbamoyl-phosphate synthase large chain	0.619008	0.421906	-0.17421	-0.118739	-0.793218
PP_0145	PP_0145		Na+/Pi-cotransporter	-0.244308	-0.938339	-1.03706	-3.8524	-0.792753
PP_4804	PP_4804		RlpA-like lipoprotein	0.64075	0.424293	-0.148953	-0.0986337	-0.789703
PP_3924	PP_3924		conserved protein of unknown function	0.435058	1.54862	-0.349279	-0.891638	-0.784337
PP_2332	PP_2332		conserved exported protein of unknown function	0.970614	5.12347	0.187893	0.815852	-0.782721
PP_4874	PP_4874		50S ribosomal protein L9	0.711872	0.426557	-0.0700196	-0.0419561	-0.781892
PP_4999	PP_4999		dihydroorotase-like protein	0.97461	0.550701	0.193053	0.109084	-0.781557
PP_0872	PP_0872		Peptide chain release factor 3	-0.1972	-0.821165	-0.978408	-3.66207	-0.781208
PP_1215	PP_1215		Crossover junction endodeoxyribonuclease RuvC	0.412336	0.247074	-0.367061	-0.219945	-0.779398
PP_1468	PP_1468		Tyrosine recombinase XerD	0.577037	0.616091	-0.20181	-0.196883	-0.778847
PP_4382	PP_4382		Peptidoglycan hydrolase FlgJ	2.00425	13.4172	1.22601	8.29581	-0.778237
PP_1788	PP_1788		conserved protein of unknown function	0.779917	1.19417	0.00229576	0.004592	-0.777621
PP_2414	PP_2414		conserved exported protein of unknown function	0.188733	0.430054	-0.588746	-0.930842	-0.777479
PP_2907	PP_2907		DNA-binding response regulator	-0.364633	-0.98506	-1.14062	-2.90581	-0.775985
PP_3198	PP_3198		Ferredoxin, 2Fe-2S	0.590329	1.00935	-0.181612	-0.278457	-0.771941
PP_0901	PP_0901		DNA-binding response regulator	1.07861	6.16277	0.308744	1.98919	-0.769868
PP_0697	PP_0697		ribosomal-protein-S18-alanine N-acetyltransferase	0.311988	1.9375	-0.45685	-2.03272	-0.768837
PP_4396	PP_4396		conserved protein of unknown function	2.15085	6.60937	1.38252	5.54097	-0.768336
PP_4828	PP_4828		Precorrin-8X methylmutase	-0.632235	-0.95791	-1.39739	-1.78285	-0.765159
PP_0691	PP_0691		Glutamate 5-kinase	-1.23834	-1.3731	-2.00327	-1.85981	-0.764934
PP_0495	PP_0495		type 1 L-asparaginase	0.00506045	0.0242666	-0.756115	-3.32287	-0.761175
PP_4098	PP_4098		UvrABC system protein C	-0.433372	-0.641762	-1.19243	-1.50297	-0.759061
PP_4824	PP_4824		Sensor histidine kinase/response regulator	0.670376	2.68457	-0.0885944	-0.339992	-0.75897
PP_2302	PP_2302		DNA-binding, ATP-dependent protease	0.823473	1.55944	0.0661643	0.129135	-0.757308
PP_4782	PP_4782		Phosphomethylpyrimidine kinase	-0.144023	-0.531703	-0.896	-2.75477	-0.751976
PP_1324	PP_1324		putative endonuclease distantly related to archaeal Holliday junction resolvase	1.30246	5.29292	0.551672	1.87095	-0.750787
PP_4880	PP_4880		exoribonuclease R	0.0635087	0.294474	-0.68518	-2.77066	-0.748689
PP_4388	PP_4388		Flagellar hook protein FlgE	2.12144	17.1775	1.37368	11.1207	-0.747762
PP_0063	PP_0063		putative Lipid A biosynthesis lauroyl acyltransferase	0.662818	1.46677	-0.0840388	-0.175065	-0.746856
PP_1918	PP_1918		septation protein	0.93717	7.78725	0.190917	1.54767	-0.746253
PP_0719	PP_0719		ribosome-associated potassium-dependent informational ATP/GTPase	-0.0761737	-0.0487826	-0.822253	-0.526581	-0.746079
PP_5218	PP_5218		DedA family protein	0.479736	1.70755	-0.265713	-1.22644	-0.745449
PP_1012	PP_1012		DNA-binding response regulator	0.425063	1.97246	-0.318955	-1.38492	-0.744018
PP_4724	PP_4724		Carbamoyl-phosphate synthase small chain	-0.606046	-0.408511	-1.35003	-0.909999	-0.743982
PP_4120	PP_4120		NADH-quinone oxidoreductase subunit B	1.13725	1.82121	0.393469	0.621068	-0.743777
PP_2371	PP_2371		Sulphite reductase hemoprotein, beta subunit	0.245182	0.82831	-0.49836	-2.1088	-0.743543
PP_0566	PP_0566		translation-related factor	0.374091	0.623512	-0.368135	-0.573842	-0.742227
PP_2144	PP_2144		Transcriptional regulator, TetR family	-0.354805	-1.05572	-1.09692	-3.11978	-0.742112
PP_1702	PP_1702		Recombination-associated protein RdgC	0.227111	0.569485	-0.514789	-1.27162	-0.7419
PP_1018	PP_1018		mannose/glucose ABC transporter - ATP binding subunit	-0.262144	-1.19717	-1.00303	-4.55486	-0.740888
PP_1654	PP_1654		cysteine synthase B	-0.442223	-0.420319	-1.18159	-0.806284	-0.739368
PP_0879	PP_0879		dipeptide ABC transporter - putative ATP binding subunit	1.21375	4.31243	0.475511	1.80926	-0.73824
PP_2928	PP_2928		Saccharopine dehydrogenase	-0.118062	-0.62222	-0.855559	-5.11593	-0.737497
PP_4573	PP_4573		ATPase, AAA family	0.0491255	0.288216	-0.687799	-4.1394	-0.736924
PP_4005	PP_4005		Leucyl/phenylalanyl-tRNA--protein transferase	0.364562	1.60691	-0.372111	-1.52847	-0.736673
PP_4365	PP_4365		Flagellar protein FliJ	2.36194	10.1577	1.62655	8.21504	-0.735389
PP_5053	PP_5053		Protein-export protein SecB	-0.26911	-1.08947	-1.00371	-3.90681	-0.734603
PP_2000	PP_2000		amidophosphoribosyl transferase	0.99101	0.559968	0.257298	0.194807	-0.733712
PP_4217	PP_4217		outer membrane ferripyoverdine receptor FpvA, TonB-dependent	0.0769183	0.671254	-0.651959	-5.67707	-0.728877
PP_0235	PP_0235		Peroxidase	-0.0718424	-0.299936	-0.799083	-2.51768	-0.72724
PP_2360	PP_2360		putative type 1 pili subunit CsuA/B protein	0.0441456	0.0899668	-0.680402	-2.93531	-0.724548
PP_4879	PP_4879		23S rRNA (guanosine-2'-O-)-methyltransferase RlmB	0.552212	1.33871	-0.164805	-0.433108	-0.717017
PP_2520	PP_2520		conserved protein of unknown function	0.90668	2.15889	0.190374	0.441576	-0.716307
PP_4389	PP_4389		Flagellar basal-body rod modification protein FlgD	2.09106	11.5323	1.37548	7.49531	-0.715581
PP_3892	PP_3892		conserved protein of unknown function	1.24199	1.55592	0.52775	0.649691	-0.714245
PP_1778	PP_1778		Lipopolysaccharide ABC export system, permease protein	0.354684	0.721183	-0.354919	-0.681797	-0.709604
PP_0833	PP_0833		queuine tRNA-ribosyltransferase	0.594675	0.503027	-0.11448	-0.0968372	-0.709155
PP_1016	PP_1016		mannose/glucose ABC transporter, permease protein	0.121322	0.756103	-0.586823	-3.84576	-0.708145
PP_2160	PP_2160		NADPH-dependent 7-cyano-7-deazaguanine reductase	0.230807	0.682414	-0.472209	-1.51834	-0.703016
PP_4726	PP_4726		Chaperone protein DnaJ	-0.169519	-0.402521	-0.867971	-1.62199	-0.698452
PP_1553	PP_1553		conserved protein of unknown function	-0.557357	-1.0467	-1.25527	-2.6278	-0.697912
PP_4143	PP_4143		conserved protein of unknown function	0.378931	1.35183	-0.318981	-1.14102	-0.697912
PP_4803	PP_4803		D-alanyl-D-alanine carboxypeptidase	1.11649	7.8935	0.422964	2.87011	-0.693527
PP_5204	PP_5204		conserved protein of unknown function	0.477913	1.55144	-0.215201	-0.722735	-0.693115
PP_2862	PP_2862		Undecaprenyl-diphosphatase	1.11691	5.68309	0.426853	2.48571	-0.690054
PP_1550	PP_1550		Transcriptional regulator, Cro/CI family	0.578579	2.42517	-0.105538	-0.454062	-0.684117
PP_2320	PP_2320		conserved exported protein of unknown function	0.578499	4.39671	-0.10549	-0.781289	-0.683989
PP_4378	PP_4378		flagellin, filament structural protein	1.73703	14.8101	1.0532	9.06702	-0.683828
PP_3036	PP_3036		conserved protein of unknown function	0.331375	0.978555	-0.352107	-1.19287	-0.683482
PP_4531	PP_4531		conserved exported protein of unknown function	0.460041	1.72905	-0.222818	-0.758339	-0.68286
PP_1011	PP_1011		glucokinase	-0.201812	-1.32864	-0.88247	-4.66457	-0.680658
PP_4018	PP_4018		Acetyltransferase, GNAT family	0.219191	0.703115	-0.460832	-1.31825	-0.680023
PP_4636	PP_4636		acetyl-CoA acetyltransferase	0.0765178	0.344934	-0.602976	-2.90386	-0.679493
PP_4897	PP_4897		N-acetylmuramoyl-L-alanine amidase	0.735639	2.25746	0.059274	0.178888	-0.676365
PP_2243	PP_2243		conserved protein of unknown function	0.347386	1.4311	-0.324238	-1.42566	-0.671624
PP_4693	PP_4693		RNA polymerase-binding transcription factor DksA	1.14186	2.12951	0.471811	0.917585	-0.670045
PP_2196	PP_2196		agmatinase	0.663116	1.21607	-0.00668722	-0.0197075	-0.669803
PP_3919	PP_3919		conserved protein of unknown function	0.111164	0.271143	-0.556451	-1.27687	-0.667614
PP_2497	PP_2497		conserved protein of unknown function	0.633561	0.673933	-0.0325252	-0.0604685	-0.666086
PP_4997	PP_4997		pyrimidine operon regulatory protein/uracil phosphoribosyltransferase	-0.362212	-0.87137	-1.02809	-2.40722	-0.665876
PP_1309	PP_1309		conserved exported protein of unknown function	0.0280561	0.149365	-0.637591	-3.40265	-0.665647
PP_4124	PP_4124		NADH-quinone oxidoreductase subunit G	0.578623	1.13361	-0.0869935	-0.183055	-0.665617
PP_4902	PP_4902		Oligoribonuclease	-1.16628	-0.77925	-1.83155	-1.22375	-0.665269
PP_4008	PP_4008		ATP-dependent serine protease	-0.75656	-2.40206	-1.41986	-4.60991	-0.663302
PP_3455	PP_3455		Multidrug efflux RND membrane fusion protein	0.690231	2.72383	0.0278025	0.0964073	-0.662428
PP_4341	PP_4341		RNA polymerase sigma 28 (sigma F) factor for class III flagellar operons	2.18223	8.71143	1.52111	6.46435	-0.66112
PP_0502	PP_0502		conserved protein of unknown function	0.702846	2.23405	0.0422585	0.150419	-0.660588
PP_4376	PP_4376		flagellar filament capping protein	1.68641	11.972	1.02784	7.89204	-0.658575
PP_4700	PP_4700		pantothenate synthetase	-2.288	-1.5672	-2.9464	-2.01818	-0.658405
PP_4173	PP_4173		Sensor histidine kinase/response regulator	0.97629	6.17723	0.318011	2.00209	-0.658279
PP_0127	PP_0127		Thiol:disulfide interchange protein	-1.4139	-0.95803	-2.07198	-1.40394	-0.658082
PP_4352	PP_4352		flagellin export apparatus, substrate specificity protein	2.0175	15.2119	1.36387	10.4177	-0.653633
PP_2153	PP_2153		conserved protein of unknown function	0.396034	0.843909	-0.257322	-0.703434	-0.653356
PP_1208	PP_1208		conserved protein of unknown function, SlyX family	-0.657684	-1.07508	-1.30915	-1.79107	-0.651465
PP_5183	PP_5183		glutamylpolyamine synthetase	0.460933	2.53243	-0.187255	-1.0637	-0.648188
PP_1779	PP_1779		Lipopolysaccharide ABC export system, ATP-binding protein	0.729658	1.94861	0.0814706	0.214068	-0.648187
PP_2959	PP_2959		Alkylhydroperoxidase AhpD domain protein	0.0978772	0.31625	-0.54989	-1.89645	-0.647767
PP_1110	PP_1110		serine acetyltransferase	1.2467	4.28542	0.599145	2.10703	-0.647559
PP_1048	PP_1048		putative protein secretion protein for export	0.413644	1.04967	-0.231315	-0.563478	-0.64496
PP_2998	PP_2998		2-dehydropantoate 2-reductase	0.519746	2.69234	-0.121812	-0.643372	-0.641557
PP_4073	PP_4073		conserved exported protein of unknown function	0.160429	0.484336	-0.479174	-0.703793	-0.639603
PP_1369	PP_1369		conserved protein of unknown function	0.356516	2.06698	-0.28034	-1.68884	-0.636856
PP_0401	PP_0401		Ribosomal RNA small subunit methyltransferase A	-0.713316	-1.07288	-1.35014	-2.08894	-0.636823
PP_3286	PP_3286		DNA-binding transcriptional repressor PaaX(phenylacetyl-CoA)	-0.429984	-1.69099	-1.065	-3.30404	-0.635021
PP_2459	PP_2459		ribose pyranase	-0.171278	-0.617562	-0.806023	-2.03279	-0.634745
PP_0410	PP_0410		DNA-binding response regulator UhpA	0.385381	1.56389	-0.248048	-1.18748	-0.633429
PP_5170	PP_5170		sulfate ABC transporter, inner membrane subunit CysT	-0.347017	-1.31989	-0.976671	-3.73201	-0.629654
PP_0938	PP_0938		conserved protein of unknown function	0.671584	3.50095	0.0419548	0.211998	-0.62963
PP_0852	PP_0852		Transcriptional regulator, Cro/CI family	-0.120031	-0.263042	-0.749316	-1.60435	-0.629285
PP_1655	PP_1655		23S rRNA (uracil(1939)-C(5))-methyltransferase RlmD	2.24472	7.14737	1.61579	8.60048	-0.62893
PP_1770	PP_1770		3-phosphoshikimate 1-carboxyvinyltransferase	0.155046	0.583877	-0.471121	-1.77855	-0.626168
PP_4381	PP_4381		Flagellar hook-associated protein FlgK	2.0738	15.9798	1.44971	11.6284	-0.624086
PP_5256	PP_5256		Cyclic nucleotide-binding protein	0.161314	0.728686	-0.461793	-1.17929	-0.623107
PP_3726	PP_3726		Enoyl-CoA hydratase/isomerase family protein	1.38761	1.77529	0.765487	1.07064	-0.622123
PP_3758	PP_3758		Response regulator/sensor histidine kinase	0.29706	1.485	-0.324376	-1.46495	-0.621436
PP_3085	PP_3085		putative Transmembrane sensor	0.221715	1.09205	-0.398667	-1.86738	-0.620382
PP_3374	PP_3374		conserved protein of unknown function	0.183694	0.626292	-0.434197	-1.73017	-0.617891
PP_0246	PP_0246		two-component system DNA-binding response transcriptional dual regulator	0.431916	0.721552	-0.18555	-0.281614	-0.617466
PP_4837	PP_4837		conserved protein of unknown function	0.0981719	0.252559	-0.517651	-1.46353	-0.615823
PP_3063	PP_3063		Pyocin R2_PP, tail formation protein	0.256868	0.913984	-0.358623	-1.43936	-0.615491
PP_3365	PP_3365		Acetolactate synthase	0.417177	0.577136	-0.196041	-0.26904	-0.613219
PP_5495	PP_5495		protein of unknown function	-0.112086	-0.21235	-0.724826	-1.73015	-0.61274
PP_2759	PP_2759		ribose ABC transporter - ATP-binding subunit	0.000926665	0.00309192	-0.61131	-2.0032	-0.612237
PP_3508	PP_3508		Protein CobW	-0.151434	-0.387321	-0.762718	-1.71037	-0.611284
PP_1189	PP_1189		conserved hypothetical protein	-0.355736	-1.49708	-0.966126	-3.60454	-0.61039
PP_2159	PP_2159		Copper-binding protein, plastocyanin/azurin family	0.284283	1.09274	-0.325084	-0.919283	-0.609368
PP_1804	PP_1804		Glycosyl transferase WbpL	0.541299	3.72705	-0.0679007	-0.397803	-0.609199
PP_4942	PP_4942		conserved protein of unknown function	0.847166	1.90246	0.243155	0.688892	-0.60401
PP_3614	PP_3614		conserved membrane protein of unknown function	0.783816	2.12718	0.183847	0.565463	-0.599968
PP_5583	PP_5583		conserved protein of unknown function	0.89704	1.41054	0.297585	0.64105	-0.599455
PP_2256	PP_2256		Transcriptional regulator, Cro/CI family	0.253091	0.976035	-0.344988	-0.766597	-0.598079
PP_4344	PP_4344		flagellar export pore protein	2.12197	15.4174	1.52449	10.4217	-0.59748
PP_0910	PP_0910		conserved exported protein of unknown function	0.1321	0.47321	-0.465074	-2.07386	-0.597173
PP_1872	PP_1872		glutamate-pyruvate aminotransferase	0.0474706	0.318693	-0.549255	-3.64628	-0.596725
PP_0165	PP_0165		GGDEF domain protein	0.333004	2.54312	-0.263146	-2.02345	-0.59615
PP_2152	PP_2152		glycerophosphoryl diester phosphodiesterase	-0.167259	-0.294937	-0.762053	-1.11451	-0.594794
PP_2734	PP_2734		Cyclopropane-fatty-acyl-phospholipid synthase	0.643679	3.58972	0.0495038	0.297364	-0.594175
PP_5311	PP_5311		putative signal transduction protein	-0.672275	-3.38713	-1.26596	-5.85955	-0.593682
PP_4699	PP_4699		3-methyl-2-oxobutanoate hydroxymethyltransferase	-0.457859	-1.38337	-1.04976	-2.61878	-0.591905
PP_2401	PP_2401		conserved membrane protein of unknown function	0.564051	2.16734	-0.0258237	-0.102863	-0.589875
PP_2772	PP_2772		putative Monooxygenase	0.446263	2.32917	-0.141457	-0.761457	-0.587721
PP_2681	PP_2681		coenzyme PQQ synthesis protein D	0.0394562	0.0453258	-0.548179	-0.742011	-0.587636
PP_2462	PP_2462		conserved protein of unknown function	0.414004	1.03578	-0.172771	-0.358645	-0.586775
PP_1352	PP_1352		UPF0234 protein PP_1352	-0.323529	-0.854407	-0.908796	-2.7076	-0.585267
PP_3864	PP_3864		putative Phage FluMu DNA circulation protein	0.32779	1.186	-0.256915	-0.83112	-0.584705
PP_0082	PP_0082		tryptophan synthase alpha chain	0.416171	1.34005	-0.168167	-0.515321	-0.584338
PP_0292	PP_0292		phosphoribosylformimino-5-aminoimidazole carboxamide ribonucleotide isomerase	-0.593724	-1.60068	-1.17299	-3.64792	-0.579269
PP_4367	PP_4367		Flagellar assembly protein FliH	2.51153	7.44441	1.93269	7.49591	-0.578837
PP_2122	PP_2122		molybdenum cofactor biosynthesis protein B	0.329086	1.32752	-0.249718	-0.933111	-0.578805
PP_4361	PP_4361		Flagellar hook-length control protein FliK	1.87857	9.67374	1.30051	7.69771	-0.578053
PP_0167	PP_0167		Toxin secretion ATP-binding protein	0.278716	2.29769	-0.298536	-2.45142	-0.577252
PP_5346	PP_5346		pyruvate carboxylase subunit B	-0.456078	-2.63581	-1.03145	-6.01565	-0.575375
PP_3906	PP_3906		conserved protein of unknown function	0.125165	0.254114	-0.447765	-0.625595	-0.57293
PP_2277	PP_2277		conserved protein of unknown function	0.0472156	0.216191	-0.525423	-2.47415	-0.572639
PP_1164	PP_1164		Transcriptional regulator, LysR family	0.402458	0.763894	-0.170014	-0.47069	-0.572472
PP_5451	PP_5451		protein of unknown function	0.543986	2.35835	-0.0282483	-0.107666	-0.572234
PP_4385	PP_4385		flagellar basal-body rod protein FlgG	1.97482	9.35366	1.40516	6.27294	-0.569652
PP_1678	PP_1678		bifunctional cobinamide-P guanylyltransferase - adenosylcobinamide kinase	-0.0159227	-0.0404788	-0.584893	-1.76285	-0.56897
PP_0001	PP_0001		probable chromosome-partitioning protein	0.580939	0.359475	0.0148021	0.0118095	-0.566137
PP_1198	PP_1198		transcriptional regulator, Cro/CI family (higA antitoxin like)	-2.35493	-2.71102	-2.92094	-3.36261	-0.566005
PP_0111	PP_0111		Electron transport protein SCO1/SenC	-0.245521	-1.25283	-0.811029	-4.00157	-0.565508
PP_0095	PP_0095		putative enzyme of unknown function	0.528352	2.685	-0.0355748	-0.165301	-0.563926
PP_5038	PP_5038		conserved lipoprotein of unknown function	0.114558	0.368773	-0.448686	-1.65599	-0.563244
PP_2592	PP_2592		Ferric siderophore ABC transporter, ATP-binding protein	0.351473	1.08208	-0.211329	-0.712256	-0.562802
PP_5437	PP_5437		protein of unknown function	0.405316	2.08767	-0.15736	-0.492384	-0.562676
PP_5310	PP_5310		junction-specific ATP-dependent DNA helicase	0.766094	1.91895	0.2043	0.531002	-0.561794
PP_0992	PP_0992		conserved protein of unknown function, UPF0276 family	0.326835	1.73256	-0.23468	-0.997962	-0.561515
PP_2661	PP_2661		conserved protein of unknown function	0.132569	0.483064	-0.428507	-1.8761	-0.561076
PP_5429	PP_5429		protein of unknown function	0.613489	2.38906	0.0525668	0.228691	-0.560922
PP_4213	PP_4213		putative dipeptidase	0.467014	0.920897	-0.0909209	-0.242911	-0.557935
PP_0880	PP_0880		dipeptide ABC transporter - putative membrane subunit	0.641727	2.24384	0.0841581	0.211328	-0.557569
PP_4366	PP_4366		flagellum-specific ATP synthase	2.1551	15.972	1.5984	12.443	-0.556699
PP_2745	PP_2745		Universal stress protein family	0.424883	1.38052	-0.131793	-0.38984	-0.556676
PP_4246	PP_4246		Periplasmic binding protein	0.180084	1.14757	-0.373176	-2.46789	-0.55326
PP_4619	PP_4619		Maleylacetoacetate isomerase	-0.252326	-1.11442	-0.804993	-3.94861	-0.552667
PP_4964	PP_4964		D-erythrose 4-phosphate dehydrogenase	0.705576	1.46938	0.153675	0.320032	-0.551901
PP_0040	PP_0040		hypothetical protein	0.400794	1.29458	-0.150435	-0.464703	-0.551229
PP_1736	PP_1736		conserved protein of unknown function	0.166197	0.388033	-0.384847	-0.803736	-0.551045
PP_1733	PP_1733		membrane ATPase of the MinC-MinD-MinE system	0.720184	1.48507	0.173407	0.362295	-0.546777
PP_4168	PP_4168		conserved protein of unknown function	-0.0535829	-0.181943	-0.599873	-2.2986	-0.54629
PP_4662	PP_4662		conserved protein of unknown function	-0.0739091	-0.24257	-0.619649	-1.82579	-0.545739
PP_2328	PP_2328		Phosphoadenosine phosphosulfate reductase	-0.747969	-2.39338	-1.28918	-4.03653	-0.54121
PP_4793	PP_4793		conserved protein of unknown function	0.0809238	0.183051	-0.460143	-1.19582	-0.541067
PP_4981	PP_4981		polyisoprene-binding protein, acidic stress response factor	0.299491	0.725609	-0.238228	-0.393584	-0.537719
PP_4353	PP_4353		Flagellar biosynthetic protein fliR	2.28262	10.0311	1.74723	9.46628	-0.535392
PP_4006	PP_4006		Putative arginyl-tRNA--protein transferase	0.305511	2.19697	-0.229558	-1.5155	-0.535069
PP_2341	PP_2341		6-carboxy-5,6,7,8-tetrahydropterin synthase	-0.303303	-0.32244	-0.835627	-1.55202	-0.532323
PP_3074	PP_3074		D-beta-hydroxybutyrate permease	0.293007	1.18898	-0.238267	-1.06137	-0.531274
PP_0878	PP_0878		dipeptide ABC transporter, binding subunit	0.434272	1.82919	-0.0956421	-0.459394	-0.529914
PP_1647	PP_1647		conserved protein of unknown function	0.326615	1.27697	-0.201534	-0.626354	-0.528148
PP_4320	PP_4320		cytochrome c-type biogenesis protein	-0.584081	-1.62457	-1.11073	-3.86256	-0.52665
PP_5597	PP_5597		conserved protein of unknown function	1.12996	1.99927	0.603327	1.37112	-0.526629
PP_1078	PP_1078		putative ABC transporter, ATP-binding protein	0.391811	1.94421	-0.133804	-0.643253	-0.525615
PP_3496	PP_3496		Endoribonuclease L-PSP	0.0647589	0.167041	-0.460595	-1.8113	-0.525354
PP_0319	PP_0319		conserved protein of unknown function	-0.192372	-0.266674	-0.716761	-1.28588	-0.524389
PP_5278	PP_5278		4-guanidinobutyraldehyde dehydrogenase	0.411729	1.64008	-0.11199	-0.550713	-0.523719
PP_2999	PP_2999		Glyoxalase family protein	-0.255576	-0.41725	-0.778637	-1.27845	-0.523061
PP_2210	PP_2210		LysR family transcriptional regulator	0.260271	0.792805	-0.261143	-0.603303	-0.521415
PP_3037	PP_3037		C4-type zinc finger protein, DksA/TraR family	0.132776	0.342914	-0.388336	-1.19052	-0.521112
PP_3930	PP_3930		conserved exported protein of unknown function	0.274475	0.330752	-0.246464	-0.573524	-0.520939
PP_2925	PP_2925		malate:quinone oxidoreductase	0.168528	0.727943	-0.350941	-1.93415	-0.519469
PP_2773	PP_2773		conserved protein of unknown function	-0.0633053	-0.105647	-0.58254	-0.902541	-0.519235
PP_0202	PP_0202		CBS domain-containing protein	0.192109	0.44708	-0.325722	-0.829607	-0.517832
PP_1407	PP_1407		Sulfate transporter	0.136853	0.678979	-0.380193	-2.39255	-0.517046
PP_5179	PP_5179		spermidine/putrescine ABC transporter - ATP binding subunit	0.0677086	0.336497	-0.448394	-2.41142	-0.516103
PP_0789	PP_0789		N-acetyl-anhydromuramyl-L-alanine-amidase	0.829279	5.56193	0.316529	2.29039	-0.51275
PP_1699	PP_1699		2-pyrone-4,6-dicarboxylic acid hydrolase	0.334434	1.6974	-0.178073	-0.848638	-0.512507
PP_4009	PP_4009		ATP-dependent Clp protease adapter protein ClpS	-0.560054	-2.20501	-1.07128	-2.78226	-0.51123
PP_0173	PP_0173		putative transcriptional factor-related protein	-0.16053	-0.640315	-0.670153	-3.04868	-0.509623
PP_4940	PP_4940		Putative glycosyltransferase	0.622252	2.6249	0.112649	0.397532	-0.509603
PP_0900	PP_0900		PAP2 family protein	0.0201457	0.0604872	-0.489213	-1.75099	-0.509359
PP_5303	PP_5303		aminoacrylate/iminopropionate hydrolase/deaminase	0.116852	0.426503	-0.391765	-1.71433	-0.508618
PP_3874	PP_3874		conserved protein of unknown function	-0.100002	-0.293422	-0.60806	-1.20505	-0.508058
PP_1906	PP_1906		ribosomal large subunit pseudouridine synthase C	-0.41754	-1.19454	-0.924935	-2.58722	-0.507396
PP_1217	PP_1217		Holliday junction ATP-dependent DNA helicase RuvB	0.885732	1.34998	0.37855	0.651151	-0.507182
PP_4939	PP_4939		conserved protein of unknown function	0.433948	1.85268	-0.072864	-0.386964	-0.506812
PP_0266	PP_0266		Agmatine deiminase	-0.437444	-2.66245	-0.944113	-4.94507	-0.506668
PP_2002	PP_2002		putative enzyme	0.256764	0.603835	-0.249647	-0.687461	-0.50641
PP_4593	PP_4593		conserved protein of unknown function	-0.19844	-0.276806	-0.703859	-0.984139	-0.505419
PP_4836	PP_4836		conserved exported protein of unknown function	-0.880733	-2.01062	-1.38614	-2.64353	-0.505411
PP_3208	PP_3208		Oxidoreductase, Pdr/VanB family	0.400834	2.46809	-0.103047	-0.563783	-0.50388
PP_2740	PP_2740		Transcriptional regulator, MerR family	-0.0660002	-0.142787	-0.569869	-1.42823	-0.503869
PP_5600	PP_5600		conserved protein of unknown function	0.00828481	0.0252238	-0.492143	-1.17147	-0.500427
PP_0537	PP_0537		putative transcriptional regulator	0.075985	0.479027	-0.424179	-2.41264	-0.500164
PP_2804	PP_2804		Hydrolase, alpha/beta fold family	0.638027	2.4303	0.139218	0.445398	-0.498808
PP_3456	PP_3456		Multidrug resistance protein MexB	0.391648	2.24053	-0.104187	-0.597913	-0.495835
PP_1670	PP_1670		putative Lipoprotein	0.801571	5.84454	0.306203	2.20902	-0.495368
PP_4949	PP_4949		putative peptidase, TldD/PmbA family	0.200503	0.983472	-0.294825	-1.30571	-0.495328
PP_4515	PP_4515		Transcriptional regulator, MarR family	0.466502	2.44508	-0.0283022	-0.159502	-0.494804
PP_5224	PP_5224		conserved protein of unknown function	-0.144116	-0.373397	-0.6382	-2.81132	-0.494084
PP_0273	PP_0273		conserved protein of unknown function	0.887294	1.93258	0.393744	1.22469	-0.49355
PP_2073	PP_2073		Acetyltransferase, GNAT family	0.727344	2.47259	0.234144	0.703507	-0.4932
PP_3596	PP_3596		D-lysine oxidase	0.28644	1.36636	-0.205683	-0.97728	-0.492123
PP_0435	PP_0435		Peptidase, M23/M37 family	-0.107877	-0.819553	-0.599133	-4.7213	-0.491255
PP_1544	PP_1544		conserved protein of unknown function	0.750082	2.83966	0.259112	0.970137	-0.49097
PP_2067	PP_2067		putative EmrB/QacA family drug resistance transporter	0.430915	1.33361	-0.0592644	-0.22817	-0.490179
PP_1415	PP_1415		putative membrane associated enzyme subunit	0.137994	0.569505	-0.350631	-1.19182	-0.488625
PP_4560	PP_4560		putative Ribonuclease BN	0.698975	2.60724	0.210757	0.795039	-0.488218
PP_2327	PP_2327		transcriptional dual regulator / CysB-O-acetyl-L-serine	0.0430409	0.201131	-0.44484	-1.75293	-0.487881
PP_1270	PP_1270		Transcriptional regulator, LysR family	0.0388974	0.201259	-0.447884	-2.67285	-0.486781
PP_1112	PP_1112		conserved membrane protein of unknown function	0.753073	4.24723	0.266702	1.7472	-0.48637
PP_3027	PP_3027		conserved protein of unknown function	-0.193316	-0.988153	-0.679355	-3.43258	-0.48604
PP_2337	PP_2337		aconitate isomerase	-0.11205	-0.146326	-0.597313	-0.830723	-0.485263
PP_4891	PP_4891		integral membrane ATP-dependent zinc metallopeptidase / HflK-HflC complex	0.967444	3.12146	0.48327	1.55927	-0.484174
PP_4261	PP_4261		cation-transporting P-type ATPase	-0.0189917	-0.0729556	-0.502024	-1.91423	-0.483032
PP_4519	PP_4519		Agglutination protein	0.13542	1.05631	-0.347396	-2.60565	-0.482817
PP_3475	PP_3475		putative type II secretory pathway, pseudopilin pulG-related signal peptide protein	0.343111	1.9377	-0.139261	-0.620551	-0.482372
PP_4380	PP_4380		Flagellar hook-associated protein FlgL	1.5363	12.1892	1.0544	8.85022	-0.481897
PP_1201	PP_1201		conserved exported protein of unknown function	-0.552249	-2.27688	-1.03348	-3.50869	-0.481227
PP_2289	PP_2289		conserved exported protein of unknown function	-0.0232588	-0.0829037	-0.503318	-1.58571	-0.480059
PP_3002	PP_3002		shikimate dehydrogenase-related enzyme	0.0801471	0.199744	-0.399874	-0.832771	-0.480021
PP_0065	PP_0065		NAD-binding component of TrK potassium transporter	0.393655	0.71481	-0.0860842	-0.160543	-0.479739
PP_3693	PP_3693		putative Transcriptional regulator MvaT, P16 subunit	0.0481786	0.167863	-0.430725	-1.73595	-0.478903
PP_4574	PP_4574		conserved protein of unknown function	0.0628637	0.375238	-0.416018	-2.60134	-0.478882
PP_1185	PP_1185		Outer membrane protein H1	-2.10294	-5.1643	-2.58179	-5.76574	-0.478847
PP_4722	PP_4722		Transcription elongation factor GreA	-1.30095	-3.92888	-1.77972	-5.20566	-0.47877
PP_4218	PP_4218		Lipase/esterase family protein	0.41473	2.27117	-0.063281	-0.364142	-0.478011
PP_5182	PP_5182		polyamine:pyruvate transaminase	-0.0932564	-0.48609	-0.570568	-2.83858	-0.477311
PP_3952	PP_3952		3-oxoadipate CoA-transferase subunit A	0.133197	0.749232	-0.34174	-2.03684	-0.474938
PP_4358	PP_4358		flagellar synthesis, switching and energizing component	2.40549	13.2499	1.93064	10.5097	-0.474847
PP_4212	PP_4212		pyoverdine biosynthesis related protein	0.131457	0.365086	-0.343271	-1.44907	-0.474728
PP_1502	PP_1502		OmpA family protein	0.206242	1.02241	-0.266652	-1.31115	-0.472894
PP_3735	PP_3735		ABC transporter ATP-binding protein	-0.0352405	-0.122679	-0.50641	-2.13634	-0.47117
PP_2387	PP_2387		conserved protein of unknown function	0.482837	1.64923	0.011696	0.0396332	-0.471141
PP_3505	PP_3505		conserved protein of unknown function	-0.256839	-0.597803	-0.726144	-1.46474	-0.469305
PP_3840	PP_3840		conserved protein of unknown function	-0.31945	-0.531716	-0.787977	-1.31762	-0.468527
PP_0505	PP_0505		conserved protein of unknown function	0.0280466	0.0990835	-0.440241	-1.80088	-0.468287
PP_0834	PP_0834		Sec translocation complex subunit YajC	0.698212	0.84727	0.230901	0.321524	-0.467311
PP_1036	PP_1036		membrane-bound lytic murein transglycosylase F	-0.101427	-0.4002	-0.567091	-2.23758	-0.465664
PP_2932	PP_2932		Amidase family protein	-0.895806	-4.67697	-1.36131	-6.13105	-0.465503
PP_1321	PP_1321		ClpXP protease specificity-enhancing factor	0.730563	4.09402	0.265404	1.78737	-0.465159
PP_4348	PP_4348		putative Cystathionine beta-lyase	0.0512801	0.114347	-0.413674	-1.57469	-0.464954
PP_4369	PP_4369		Flagellar M-ring protein	2.43915	17.1604	1.97423	14.0559	-0.464924
PP_1999	PP_1999		membrane protein required for colicin V production	-1.39249	-2.4543	-1.85444	-2.44503	-0.461951
PP_4663	PP_4663		conserved transmembrane protein of unknown function	0.218496	1.04905	-0.243152	-1.0807	-0.461648
PP_1020	PP_1020		putative glucose-6-phosphate 1-epimerase	-0.0934563	-0.249296	-0.553694	-1.48548	-0.460238
PP_1630	PP_1630		Regulatory protein RecX	0.406249	1.07232	-0.0524581	-0.217769	-0.458707
PP_0109	PP_0109		conserved membrane protein of unknown function	0.254168	1.07781	-0.204142	-1.10402	-0.45831
PP_2081	PP_2081		putative phosphoenolpyruvate synthase regulatory protein	0.206004	0.793673	-0.251128	-1.09161	-0.457132
PP_1096	PP_1096		putative electron transport complex protein	0.428322	1.20501	-0.028785	-0.0634493	-0.457107
PP_4941	PP_4941		conserved exported protein of unknown function	0.874572	6.24877	0.418216	2.93003	-0.456355
PP_1292	PP_1292		Cyclic pyranopterin monophosphate synthase accessory protein	0.102432	0.571859	-0.35387	-1.63877	-0.456302
PP_0083	PP_0083		tryptophan synthase beta chain	0.537888	2.07181	0.0824375	0.311424	-0.455451
PP_3245	PP_3245		conserved protein of unknown function	-0.147487	-0.296525	-0.6025	-1.18128	-0.455013
PP_3678	PP_3678		conserved protein of unknown function	0.186948	1.05664	-0.267668	-1.67068	-0.454616
PP_1197	PP_1197		ribosomal protein S12 methylthiotransferase	0.259268	1.63687	-0.193432	-1.19736	-0.452701
PP_4121	PP_4121		NADH-quinone oxidoreductase subunit C/D	0.428575	0.779254	-0.02306	-0.0586727	-0.451636
PP_4961	PP_4961		putative Lipoprotein	-0.517974	-0.811044	-0.969397	-1.28344	-0.451422
PP_3137	PP_3137		Glycosyl transferase, group 2 family protein	0.241596	1.34969	-0.200855	-1.14262	-0.442451
PP_1709	PP_1709		Fumarylacetoacetate hydrolase family protein	0.109074	0.286727	-0.332584	-0.959458	-0.441658
PP_5092	PP_5092		putative exported NLP/P60 protein	0.4496	2.97508	0.00947346	0.0583193	-0.440127
PP_1998	PP_1998		putative cell division protein	1.55743	8.39087	1.11845	5.7736	-0.438976
PP_3167	PP_3167		benzoate transport protein	0.288142	1.69379	-0.149467	-0.966456	-0.437609
PP_3810	PP_3810		conserved protein of unknown function	0.45383	1.30723	0.0169475	0.0575794	-0.436883
PP_3944	PP_3944		6-hydroxynicotinate 3-monooxygenase	0.233476	1.51942	-0.202229	-1.19673	-0.435705
PP_3359	PP_3359		putative Hydroxycinnamic acid degradation regulator	0.504665	1.31978	0.0695211	0.118123	-0.435143
PP_4066	PP_4066		methylglutaconyl-CoA hydratase	-0.276303	-0.671078	-0.711179	-2.43509	-0.434876
PP_0749	PP_0749		conserved exported protein of unknown function	0.0124301	0.0533377	-0.420662	-1.88817	-0.433093
PP_1513	PP_1513		Ribosomal RNA small subunit methyltransferase J	-0.181641	-0.41382	-0.613693	-1.70445	-0.432052
PP_3034	PP_3034		putative Regulator protein	0.382231	1.36633	-0.0491676	-0.165981	-0.431398
PP_3110	PP_3110		protein of unknown function	0.197812	0.234237	-0.233562	-0.523933	-0.431374
PP_1258	PP_1258		4-hydroxyproline epimerase	0.172646	0.813195	-0.257901	-1.27486	-0.430547
PP_0355	PP_0355		Response regulator	0.531551	2.18778	0.101867	0.416839	-0.429684
PP_4478	PP_4478		N-succinylglutamate 5-semialdehyde dehydrogenase	-0.589063	-3.05069	-1.01849	-5.102	-0.429427
PP_2695	PP_2695		Transcriptional regulator, LysR family	0.539316	1.38182	0.110375	0.326432	-0.42894
PP_2906	PP_2906		Sensor histidine kinase	0.0863052	0.342705	-0.342522	-1.76507	-0.428827
PP_2439	PP_2439		peroxiredoxin, alkylhydroperoxide reductase - small subunit	0.436185	1.49352	0.00860088	0.0320123	-0.427584
PP_4276	PP_4276		Chromosome partition protein Smc	0.478314	2.8179	0.0513894	0.356441	-0.426924
PP_1870	PP_1870		putative thiopurine S-methyltransferase	0.407769	2.20246	-0.0189302	-0.114899	-0.426699
PP_2873	PP_2873		conserved protein of unknown function, UPF0145 family	-0.0591378	-0.243255	-0.485221	-2.16332	-0.426083
PP_4551	PP_4551		Hydrolase, alpha/beta fold family	0.428054	2.81478	0.00261222	0.0155211	-0.425442
PP_1442	PP_1442		conserved protein of unknown function	0.398474	1.71159	-0.0268621	-0.0977926	-0.425336
PP_5717	PP_5717		conserved protein of unknown function	-0.698493	-1.60397	-1.12364	-2.52319	-0.425146
PP_4789	PP_4789		heat shock protein, Co2+ and Mg2+ efflux protein	-0.199413	-0.449405	-0.623443	-2.82963	-0.424031
PP_0850	PP_0850		Dual-specificity RNA methyltransferase RlmN	-0.560109	-2.43416	-0.983458	-4.44412	-0.423349
PP_1362	PP_1362		pyruvate kinase II	0.125985	0.266505	-0.296777	-0.746681	-0.422762
PP_1014	PP_1014		aldose-ketose isomerase	-0.0665922	-0.405044	-0.489035	-3.11005	-0.422443
PP_2390	PP_2390		Transcriptional regulator, LysR family	0.58627	3.50067	0.163988	0.805026	-0.422282
PP_0620	PP_0620		GntR family transcriptional regulator	0.139917	0.758732	-0.28134	-1.40422	-0.421257
PP_4650	PP_4650		Ubiquinol oxidase subunit II, cyanide insensitive	0.00991547	0.0447056	-0.411077	-2.09943	-0.420992
PP_5006	PP_5006		Transcriptional regulator, TetR family	0.199193	0.973935	-0.220151	-1.13619	-0.419343
PP_0902	PP_0902		integral membrane sensor signal transduction histidine kinase	0.62346	3.94054	0.208206	1.34298	-0.415254
PP_3610	PP_3610		conserved protein of unknown function	0.358141	1.6623	-0.0565053	-0.290572	-0.414646
PP_2429	PP_2429		putative Membrane protein	0.201238	0.279036	-0.211993	-0.278714	-0.413231
PP_2992	PP_2992		conserved exported protein of unknown function	0.258655	1.30342	-0.1524	-0.791208	-0.411055
PP_3471	PP_3471		conserved protein of unknown function	0.314437	1.27243	-0.0961189	-0.380565	-0.410556
PP_3749	PP_3749		conserved protein of unknown function	0.167626	0.634988	-0.242424	-0.819852	-0.410049
PP_0893	PP_0893		ThiJ/PfpI family protein	0.539034	1.32736	0.129742	0.479199	-0.409292
PP_4684	PP_4684		conserved protein of unknown function with kinase-like domain	-0.197923	-1.0386	-0.607118	-2.8335	-0.409195
PP_3020	PP_3020		putative Serine/threonine protein phosphatase	-0.0724734	-0.262916	-0.480087	-1.86629	-0.407614
PP_0855	PP_0855		conserved protein of unknown function	-0.539307	-0.870542	-0.946837	-1.62489	-0.40753
PP_5167	PP_5167		conserved hypothetical protein	0.13693	0.348668	-0.270381	-0.900448	-0.407312
PP_4905	PP_4905		Flagellar motor rotation protein	1.347	6.63699	0.939801	5.16613	-0.407201
PP_4100	PP_4100		Transcriptional regulator, Cro/CI family	0.534738	3.01142	0.127697	0.81517	-0.407041
PP_0168	PP_0168		putative surface adhesion protein	0.182643	1.60806	-0.223539	-1.95479	-0.406181
PP_3830	PP_3830		Molybdenum import ATP-binding protein ModC	0.0887298	0.596852	-0.316787	-2.21389	-0.405517
PP_5184	PP_5184		glutamylpolyamine synthetase	-0.105077	-0.441238	-0.509173	-2.41816	-0.404096
PP_0385	PP_0385		putative serine acetyltransferase	0.238139	0.73929	-0.165955	-0.491645	-0.404094
PP_5376	PP_5376		conserved exported protein of unknown function	0.217195	1.17639	-0.186112	-1.04322	-0.403307
PP_5632	PP_5632		enzyme subunit involved in allo-isoleucine metabolism	0.169865	0.809748	-0.233062	-1.37849	-0.402927
PP_3831	PP_3831		conserved protein of unknown function	0.763071	3.07071	0.361946	2.13247	-0.401126
PP_5686	PP_5686		protein of unknown function	0.18456	0.395541	-0.216222	-0.61435	-0.400782
PP_4277	PP_4277		Transcriptional regulator, GntR family	0.326659	2.04685	-0.0729289	-0.436947	-0.399588
PP_4139	PP_4139		conserved protein of unknown function	0.523922	1.7068	0.126035	0.326472	-0.397887
PP_5353	PP_5353		conserved exported protein of unknown function	0.313402	1.20899	-0.0840468	-0.351643	-0.397449
PP_0228	PP_0228		putative serine acetyltransferase	0.352838	2.22449	-0.0445006	-0.277918	-0.397338
PP_0607	PP_0607		putative Type IV pili biogenesis protein FimT	0.518019	1.32636	0.123314	0.349771	-0.394704
PP_5114	PP_5114		putative adenine methyltransferase	0.716672	0.765177	0.322112	0.366328	-0.39456
PP_0123	PP_0123		DNA polymerase I, 5	0.436158	1.61758	0.0426347	0.176798	-0.393523
PP_2583	PP_2583		Acetyltransferase, GNAT family	0.401048	1.93448	0.00767373	0.0382825	-0.393374
PP_4916	PP_4916		putative esterase	0.304602	1.05876	-0.0883584	-0.330229	-0.392961
PP_3232	PP_3232		Acetyltransferase, GNAT family	0.29684	1.04662	-0.0946922	-0.385991	-0.391532
PP_1113	PP_1113		Pyridoxal-phosphate dependent enzyme family protein	0.91588	4.42933	0.525228	2.78567	-0.390652
PP_5488	PP_5488		conserved protein of unknown function	0.208617	0.720788	-0.181308	-0.561391	-0.389925
PP_2784	PP_2784		Oxidoreductase, short-chain dehydrogenase/reductase family	0.0660262	0.150369	-0.323411	-1.02589	-0.389437
PP_0684	PP_0684		FKBP-type peptidyl-prolyl cis-trans isomerase	0.128528	0.649306	-0.260118	-1.44035	-0.388646
PP_0080	PP_0080		conserved protein of unknown function	0.115538	0.515872	-0.272588	-1.30522	-0.388125
PP_2908	PP_2908		DNA-binding transcriptional repressor	0.321807	0.877281	-0.0656704	-0.248108	-0.387478
PP_2877	PP_2877		putative osmotic pressure-regulated transporter	0.292528	1.36722	-0.0934719	-0.515109	-0.386
PP_0621	PP_0621		conserved protein of unknown function	-0.19218	-0.610071	-0.576794	-2.12905	-0.384614
PP_t64	PP_t64		tRNA-Gly	0.434145	0.818108	0.0496118	0.165672	-0.384533
PP_4757	PP_4757		D-glucarate dehydratase / L-idarate epimerase	0.227469	0.919357	-0.156785	-0.733037	-0.384254
PP_4317	PP_4317		conserved protein of unknown function	-0.155349	-0.306879	-0.539463	-1.85558	-0.384115
PP_0239	PP_0239		aliphatic sulfonate ABC transporter - permease subunit / transport of isethionate	0.224041	1.25906	-0.159863	-0.893867	-0.383904
PP_5423	PP_5423		conserved membrane protein of unknown function	-0.0208647	-0.0622501	-0.404627	-1.18592	-0.383763
PP_5337	PP_5337		LysR family transcriptional regulator	0.610966	1.75333	0.227477	0.685329	-0.383489
PP_5148	PP_5148		conserved membrane protein of unknown function	0.189034	0.911221	-0.193958	-1.18907	-0.382992
PP_5112	PP_5112		putative processin peptidase	0.436716	2.81087	0.0538868	0.353449	-0.382829
PP_1626	PP_1626		DNA mismatch repair protein MutS	0.160055	0.875569	-0.221378	-1.40603	-0.381433
PP_3328	PP_3328		putative Ring-cleaving dioxygenase	0.242681	0.396842	-0.138641	-0.446965	-0.381322
PP_2564	PP_2564		putative Quercetin 2,3-dioxygenase	0.512591	2.46377	0.13142	0.636321	-0.38117
PP_2749	PP_2749		putative Branched-chain amino acid ABC transporter, permease protein	-0.249561	-0.633659	-0.629682	-2.56769	-0.380121
PP_3720	PP_3720		putative NAD(P)H quinone oxidoreductase	0.250483	1.56414	-0.129506	-0.740048	-0.379988
PP_2929	PP_2929		Carboxynorspermidine/carboxyspermidine decarboxylase	-0.2101	-1.13707	-0.58987	-3.45965	-0.37977
PP_3591	PP_3591		Delta 1-piperideine-2-carboxylate reductase	0.0180608	0.0496013	-0.360823	-1.26432	-0.378884
PP_4870	PP_4870		Azurin	0.26178	0.890596	-0.116906	-0.273956	-0.378686
PP_3547	PP_3547		putative NAD(P)-binding oxidoreductase with NAD(P)-binding Rossmann-fold domain	0.147554	1.07915	-0.231051	-1.59291	-0.378606
PP_2445	PP_2445		conserved membrane protein of unknown function	0.112961	0.561334	-0.264379	-1.3938	-0.37734
PP_0351	PP_0351		putative Transmembrane sensor protein	0.214758	0.939237	-0.161943	-0.975087	-0.376701
PP_4401	PP_4401		branched-chain alpha-keto acid dehydrogenase complex, alpha subunit	0.0844137	0.440217	-0.292216	-1.64459	-0.37663
PP_2892	PP_2892		conserved exported protein of unknown function	0.75077	5.72955	0.374436	3.24214	-0.376334
PP_4359	PP_4359		Flagellar protein FliL	1.58975	6.88573	1.21512	5.82801	-0.37462
PP_3010	PP_3010		conserved exported protein of unknown function	0.145157	0.725578	-0.227794	-1.25527	-0.372951
PP_2870	PP_2870		putative spermidine/putrescine-binding periplasmic protein	0.408678	2.36235	0.0361178	0.261931	-0.37256
PP_4907	PP_4907		Thiosulfate sulfurtransferase	0.296215	1.58185	-0.0762997	-0.333937	-0.372515
PP_5091	PP_5091		conserved membrane protein of unknown function	0.711311	2.54722	0.340884	1.37254	-0.370428
PP_5115	PP_5115		putative Zinc protease	0.165856	1.10581	-0.204478	-1.35387	-0.370334
PP_1138	PP_1138		branched chain amino acid transporter - ATP binding subunit	0.460617	1.18292	0.0914697	0.368789	-0.369147
PP_0672	PP_0672		Sensory box protein	-0.228637	-1.80242	-0.597676	-4.48565	-0.369039
PP_3846	PP_3846		(R)-stereoselective amidase	0.149322	0.674213	-0.21962	-1.37695	-0.368941
PP_2799	PP_2799		Aminotransferase, class III	-0.0352315	-0.200942	-0.403892	-2.34936	-0.36866
PP_3732	PP_3732		Enoyl-CoA hydratase/isomerase family protein	-0.0741376	-0.266766	-0.442302	-1.6722	-0.368164
PP_2634	PP_2634		putative Cellulose synthase	-0.21773	-0.98713	-0.585552	-2.15306	-0.367821
PP_0781	PP_0781		conserved protein of unknown function	0.865857	3.19883	0.498287	1.60106	-0.367571
PP_3541	PP_3541		Transporter, MgtC family	-0.0121358	-0.0372723	-0.379636	-0.84119	-0.3675
PP_3589	PP_3589		serine:H+ symport permease, threonine-insensitive	0.337858	1.49574	-0.0296074	-0.130463	-0.367465
PP_3190	PP_3190		Ornithine cyclodeaminase/mu-crystallin family protein	-0.262705	-0.736002	-0.629826	-2.07322	-0.367121
PP_2782	PP_2782		Pyridoxalphosphate dependent aminotransferase, class III	0.0855535	0.573114	-0.281552	-1.96189	-0.367106
PP_0831	PP_0831		hypothetical protein	0.143601	0.786765	-0.223356	-1.11448	-0.366957
PP_2655	PP_2655		conserved protein of unknown function	0.272007	0.964388	-0.0943613	-0.337187	-0.366368
PP_4959	PP_4959		diguanylate cyclase	-0.195967	-1.45631	-0.562128	-4.20208	-0.366161
PP_5699	PP_5699		putative iron uptake protein	-0.253707	-1.05571	-0.619343	-2.64039	-0.365636
PP_2075	PP_2075		conserved membrane protein of unknown function	0.425929	1.87334	0.0613002	0.29229	-0.364629
PP_3603	PP_3603		Transcriptional regulator, GntR family	-0.238345	-1.00857	-0.602744	-2.81365	-0.364398
PP_2809	PP_2809		conserved membrane protein of unknown function	-0.175697	-0.558132	-0.539252	-1.76387	-0.363555
PP_2737	PP_2737		Oxidoreductase, short-chain dehydrogenase/reductase family	0.189546	0.343893	-0.173306	-0.29341	-0.362852
PP_5160	PP_5160		conserved exported protein of unknown function	0.867405	4.87228	0.505819	2.97055	-0.361586
PP_2211	PP_2211		Transcriptional regulator, AraC family	0.239071	1.2908	-0.122132	-0.483794	-0.361203
PP_t11	PP_t11		tRNA-Lys	-0.338018	-0.865185	-0.698833	-1.55849	-0.360815
PP_2716	PP_2716		arsenate reductase	0.377059	1.44335	0.0163043	0.0605382	-0.360755
PP_4236	PP_4236		putative Thiol:disulfide interchange protein dsbE	-0.0464588	-0.197068	-0.406964	-1.36184	-0.360506
PP_1818	PP_1818		conserved exported protein of unknown function	0.359447	2.13604	-0.0010404	-0.00585236	-0.360488
PP_2895	PP_2895		conserved protein of unknown function	0.440339	2.48488	0.0800898	0.447226	-0.360249
PP_1909	PP_1909		putative septum formation protein	-0.19568	-0.754941	-0.555671	-1.97093	-0.35999
PP_1860	PP_1860		Organic hydroperoxide resistance transcriptional regulator	-0.867468	-3.63985	-1.22745	-4.99861	-0.359978
PP_1834	PP_1834		conserved protein of unknown function	0.39093	1.08559	0.0330026	0.0971588	-0.357928
PP_4130	PP_4130		NADH:ubiquinone oxidoreductase, membrane subunit M	0.277993	0.839652	-0.0783422	-0.241314	-0.356336
PP_0166	PP_0166		HlyD family secretion protein	0.215859	1.60631	-0.140435	-1.13475	-0.356294
PP_0821	PP_0821		conserved exported protein of unknown function	0.369036	1.42827	0.0128126	0.0386421	-0.356223
PP_1968	PP_1968		TetR family transcriptional regulator	-0.00131038	-0.00558438	-0.357012	-1.70969	-0.355701
PP_3761	PP_3761		Sensor histidine kinase/response regulator	-0.16144	-1.25215	-0.51709	-3.7587	-0.35565
PP_3894	PP_3894		putative Phage replication protein O	0.200522	1.26484	-0.154263	-0.875917	-0.354785
PP_4695	PP_4695		Sensory box histidine kinase	0.421634	2.88619	0.0672573	0.468094	-0.354377
PP_1375	PP_1375		transcription regulatory protein (pca regulon)	-0.117677	-0.844729	-0.471975	-3.4037	-0.354298
PP_2887	PP_2887		Catalase-related peroxidase	0.0873417	0.362204	-0.266497	-1.18442	-0.353838
PP_5401	PP_5401		conserved protein of unknown function	0.419771	2.1941	0.0676062	0.347839	-0.352165
PP_1892	PP_1892		conserved protein of unknown function	-0.178526	-0.502272	-0.530519	-1.34449	-0.351993
PP_0255	PP_0255		conserved exported protein of unknown function	0.0945469	0.506822	-0.257347	-1.54027	-0.351894
PP_0135	PP_0135		conserved exported protein of unknown function	-0.0747996	-0.327182	-0.426651	-1.78246	-0.351852
PP_0674	PP_0674		ADP/ATP ratio sensor and inhibitor of translation	-0.541246	-4.08115	-0.891742	-6.09757	-0.350496
PP_4131	PP_4131		NADH-quinone oxidoreductase subunit N	0.054896	0.139998	-0.2953	-0.945259	-0.350196
PP_4846	PP_4846		L-amino acid N-acyltransferase	0.173873	0.590416	-0.176066	-0.639119	-0.349939
PP_0039	PP_0039		hypothetical protein	0.195679	1.23808	-0.15341	-1.08402	-0.349089
PP_1985	PP_1985		3-isopropylmalate dehydratase large subunit	-0.236581	-0.796178	-0.585532	-2.20868	-0.348951
PP_4204	PP_4204		antitoxin of the type II toxin-antitoxin MqsRA system and DNA-binding transcriptional repressor	-0.766006	-2.31263	-1.11417	-3.70486	-0.34816
PP_5609	PP_5609		conserved protein of unknown function	0.243041	0.369174	-0.104841	-0.335533	-0.347883
PP_4951	PP_4951		Drug resistance transporter, EmrB/QacA family	0.121136	0.653861	-0.226715	-1.32612	-0.347851
PP_0703	PP_0703		putative Transmembrane sensor	0.451209	1.96538	0.10343	0.44788	-0.347779
PP_5615	PP_5615		conserved protein of unknown function	0.0592719	0.300122	-0.288271	-1.74562	-0.347543
PP_3213	PP_3213		ABC transporter, periplasmic binding component-related protein	0.0501499	0.304015	-0.296611	-1.82025	-0.346761
PP_4546	PP_4546		ATP-dependent helicase HrpA	-0.72513	-1.48251	-1.07186	-2.46692	-0.34673
PP_1492	PP_1492		Sensor histidine kinase/response regulator	-0.0557391	-0.308791	-0.402188	-2.79525	-0.346449
PP_3355	PP_3355		Beta-ketothiolase	0.235871	1.21905	-0.10901	-0.715366	-0.344881
PP_4611	PP_4611		RNA polymerase sigma-70 factor, ECF subfamily	0.404551	1.93209	0.059951	0.309362	-0.3446
PP_4426	PP_4426		Amino acid ABC transporter, permease protein	0.578919	1.65093	0.23458	0.965912	-0.34434
PP_3819	PP_3819		glutathione reductase (NADPH)	-0.0356214	-0.165562	-0.379583	-1.8421	-0.343962
PP_0299	PP_0299		conserved protein of unknown function	0.205056	1.30053	-0.138897	-0.757188	-0.343953
PP_0220	PP_0220		methionine import ATP-binding protein metN2	0.198661	0.621696	-0.145259	-0.483126	-0.34392
PP_5107	PP_5107		Monofunctional biosynthetic peptidoglycan transglycosylase	0.153575	0.658226	-0.190252	-0.709234	-0.343826
PP_1569	PP_1569		conserved protein of unknown function	0.246229	0.887306	-0.0968286	-0.475802	-0.343058
PP_0301	PP_0301		betainyl-CoA thiolase	0.408538	1.81067	0.0660983	0.260229	-0.342439
PP_3923	PP_3923		Phosphoglycerate mutase	0.312002	1.08035	-0.030294	-0.145221	-0.342296
PP_3766	PP_3766		Lactoylglutathione lyase	0.084367	0.181214	-0.257702	-0.58315	-0.342069
PP_1214	PP_1214		putative transcriptional regulatory protein	0.226207	0.361488	-0.115733	-0.173761	-0.34194
PP_1211	PP_1211		conserved protein of unknown function	-0.251804	-0.594535	-0.593048	-2.43344	-0.341244
PP_0358	PP_0358		conserved membrane protein of unknown function	0.0731381	0.493066	-0.268096	-1.94534	-0.341234
PP_4697	PP_4697		poly(A) polymerase	0.0710911	0.214828	-0.269829	-0.861914	-0.34092
PP_1111	PP_1111		putative Synthetase	0.409399	2.05085	0.0686634	0.346923	-0.340736
PP_4772	PP_4772		ATP-dependent helicase HrpB	0.0950991	0.433971	-0.243763	-1.47577	-0.338862
PP_1451	PP_1451		conserved exported protein of unknown function	0.320518	1.68213	-0.0180017	-0.0672636	-0.33852
PP_0107	PP_0107		conserved protein of unknown function	0.204978	1.3663	-0.133376	-0.677369	-0.338353
PP_4507	PP_4507		potassium transporter	-0.135067	-0.754531	-0.472572	-2.55099	-0.337505
PP_2060	PP_2060		DNA-binding transcriptional dual regulator - SoxR-reversible one-electron oxidation of its [2Fe-2S] cluster, NADPH-dependent	0.744419	1.62428	0.407021	0.995006	-0.337398
PP_3988	PP_3988		conserved protein of unknown function	0.324862	1.74287	-0.0122405	-0.0663915	-0.337103
PP_3884	PP_3884		Phage holin, lambda family	0.416394	1.24738	0.0795058	0.218424	-0.336889
PP_4669	PP_4669		OmpA family protein	0.532566	0.7692	0.195714	0.32082	-0.336852
PP_2768	PP_2768		putative Branched-chain amino acid ABC transporter, permease protein	0.322453	1.35749	-0.0141488	-0.0517981	-0.336601
PP_3525	PP_3525		conserved exported protein of unknown function	-0.0187414	-0.0807238	-0.35391	-1.86759	-0.335168
PP_4566	PP_4566		putative drug/metabolite transporter	0.369112	2.06717	0.0344241	0.191894	-0.334688
PP_1303	PP_1303		Sulfate adenylyltransferase subunit 2	0.0440774	0.216486	-0.28952	-1.22597	-0.333598
PP_2893	PP_2893		conserved exported protein of unknown function	0.615568	4.51513	0.282018	2.27377	-0.33355
PP_3527	PP_3527		Transcriptional regulator, TetR family	0.474113	3.42898	0.140986	0.980955	-0.333127
PP_4549	PP_4549		long-chain-fatty-acid/CoA ligase	0.314773	1.89961	-0.0181415	-0.123586	-0.332914
PP_4354	PP_4354		flagellar export apparatus subunit	2.08673	8.47289	1.75444	5.50492	-0.332293
PP_0775	PP_0775		conserved protein of unknown function	0.919867	1.79785	0.587762	1.18951	-0.332105
PP_3453	PP_3453		putative Sensor protein RstB	-0.21449	-1.28858	-0.546551	-3.42616	-0.332061
PP_4564	PP_4564		putative Lipoprotein	0.24235	0.893636	-0.0890931	-0.391973	-0.331443
PP_3593	PP_3593		Amino acid ABC transporter, periplasmic binding protein	0.461769	2.68425	0.130361	0.691191	-0.331408
PP_1681	PP_1681		cobalamin 5'-phosphate synthase / Cobalamin synthase	-0.11969	-0.726053	-0.450981	-2.98643	-0.331291
PP_3013	PP_3013		conserved protein of unknown function	0.149308	0.564814	-0.181154	-0.72008	-0.330463
PP_0276	PP_0276		Transcriptional regulator, Cro/CI family	0.60099	0.899542	0.271881	0.416036	-0.329109
PP_5022	PP_5022		Glutamine transport ATP-binding protein GlnQ	0.704408	2.08133	0.375458	1.12458	-0.32895
PP_3248	PP_3248		Dyp-type peroxidase family protein	0.825668	1.0208	0.496927	0.726822	-0.32874
PP_4065	PP_4065		methylcrotonyl-CoA carboxylase biotin-containing subunit beta	-0.0305515	-0.194515	-0.358767	-2.23738	-0.328216
PP_2855	PP_2855		conserved exported protein of unknown function	0.00497607	0.0280971	-0.322291	-2.02078	-0.327267
PP_4488	PP_4488		conserved exported protein of unknown function	0.213491	1.08239	-0.113755	-0.561387	-0.327247
PP_0209	PP_0209		ATP-binding taurine transporter subunit	0.295044	1.38206	-0.0312562	-0.12172	-0.3263
PP_5546	PP_5546		conserved protein of unknown function	0.281918	0.657337	-0.0443804	-0.0971502	-0.326298
PP_2927	PP_2927		conserved protein of unknown function	0.125923	0.519377	-0.19977	-0.948074	-0.325693
PP_5557	PP_5557		protein of unknown function	-0.115769	-0.222055	-0.439652	-1.11106	-0.323883
PP_2315	PP_2315		Transcription elongation factor GreB	0.180561	1.38766	-0.143262	-1.01595	-0.323823
PP_3645	PP_3645		putative L-proline amide hydrolase	0.061466	0.35144	-0.261603	-1.64071	-0.323069
PP_1575	PP_1575		conserved protein of unknown function	0.976231	1.83633	0.653273	1.17085	-0.322958
PP_1651	PP_1651		two-component response regulator	-0.119848	-0.498376	-0.441536	-2.06067	-0.321688
PP_0825	PP_0825		phosphonates import ATP-binding protein	0.0970454	0.32708	-0.224338	-0.832552	-0.321384
PP_4665	PP_4665		conserved protein of unknown function	0.187299	0.762781	-0.133648	-0.718563	-0.320947
PP_2409	PP_2409		cobalt-zinc-cadmium resistance protein	0.0158153	0.0509912	-0.304914	-1.06564	-0.32073
PP_2113	PP_2113		Ribosomal RNA large subunit methyltransferase M	0.165886	0.777753	-0.154693	-0.734713	-0.320579
PP_0692	PP_0692		conserved protein of unknown function	0.016812	0.0888459	-0.303445	-1.35411	-0.320257
PP_0153	PP_0153		hypothetical protein	0.285546	0.467974	-0.0335336	-0.0670534	-0.31908
PP_1780	PP_1780		putative mannosyltransferase	0.0534557	0.456185	-0.265385	-2.30615	-0.31884
PP_2885	PP_2885		putative Transporter	0.34105	1.68039	0.0224247	0.10418	-0.318625
PP_0913	PP_0913		conserved exported protein of unknown function	-0.240993	-0.949086	-0.55956	-2.67108	-0.318567
PP_4067	PP_4067		methylcrotonyl-CoA carboxylase biotin-containing subunit alpha	-0.203381	-1.18114	-0.521798	-2.74113	-0.318417
PP_0647	PP_0647		conserved membrane protein of unknown function	0.416692	2.49229	0.0984102	0.617356	-0.318282
PP_t12	PP_t12		tRNA-Thr	-1.9563	-0.799379	-2.27445	-0.961555	-0.318151
PP_0245	PP_0245		putative transcriptional accessory protein	0.124864	0.612825	-0.192843	-1.16274	-0.317707
PP_5248	PP_5248		putative hydrolase	0.917829	1.32675	0.600149	0.961096	-0.31768
PP_2936	PP_2936		putative ATP-binding component of a transport system	0.424484	2.93398	0.107325	0.665166	-0.317159
PP_3558	PP_3558		putative Amino acid transporter, periplasmic amino acid-binding protein	0.0295562	0.194527	-0.287493	-1.76187	-0.317049
PP_5603	PP_5603		putative FAD dependent oxidoreductase	-0.00478264	-0.0187007	-0.321702	-1.77931	-0.31692
PP_3862	PP_3862		putative Phage assembly protein	0.295813	1.17779	-0.020732	-0.0940769	-0.316545
PP_3487	PP_3487		conserved exported protein of unknown function	-0.353044	-0.84926	-0.667714	-2.42478	-0.31467
PP_3574	PP_3574		conserved protein of unknown function	0.119757	0.592174	-0.194878	-1.02441	-0.314635
PP_3882	PP_3882		putative Phage terminase, small subunit	-0.0751213	-0.303407	-0.389653	-1.90829	-0.314531
PP_0363	PP_0363		8-amino-7-oxononanoate synthase	0.223761	1.66478	-0.0907284	-0.632719	-0.314489
PP_1841	PP_1841		Cytochrome c family protein	0.526211	2.50874	0.211831	1.01589	-0.31438
PP_1141	PP_1141		branched-chain amino acids ABC transporter - periplasmic leucine binding subunit	0.32255	1.85395	0.00818213	0.0417836	-0.314368
PP_5698	PP_5698		conserved exported protein of unknown function	0.48691	2.55942	0.172622	0.865489	-0.314288
PP_2496	PP_2496		conserved protein of unknown function	0.022976	0.0525518	-0.291258	-0.957598	-0.314234
PP_4266	PP_4266		Adenine phosphoribosyltransferase	-0.259489	-1.06274	-0.573674	-2.3855	-0.314186
PP_1729	PP_1729		conserved protein of unknown function	0.377419	0.771034	0.0639944	0.10471	-0.313425
PP_2748	PP_2748		putative Branched-chain amino acid ABC transporter, ATP-binding protein	0.0346576	0.0560287	-0.277826	-0.456761	-0.312484
PP_5520	PP_5520		conserved protein of unknown function	0.328806	1.41644	0.0169654	0.0629542	-0.31184
PP_1351	PP_1351		putative 2-dehydropantoate 2-reductase	0.196072	1.19442	-0.115312	-0.669882	-0.311384
PP_0482	PP_0482		bacterioferritin	0.134716	0.663767	-0.176638	-0.969591	-0.311354
PP_4480	PP_4480		arginine N-succinyltransferase, subunit alpha	0.660309	4.30289	0.349968	2.33992	-0.31034
PP_4943	PP_4943		putative Glycosyl transferase	0.732222	0.438751	0.422172	0.35711	-0.310049
PP_1494	PP_1494		Response regulator/GGDEF domain protein	0.0894618	0.472021	-0.22043	-1.26398	-0.309892
PP_3402	PP_3402		conserved protein of unknown function	0.191171	0.9367	-0.118473	-0.549385	-0.309643
PP_3760	PP_3760		putative methyltransferase	0.864422	3.57451	0.555121	2.76554	-0.309302
PP_2335	PP_2335		methylcitrate synthase	-0.0954212	-0.554105	-0.403457	-2.02018	-0.308036
PP_3382	PP_3382		gluconate 2-dehydrogenase cytochrome c subunit	-0.0190721	-0.123903	-0.326635	-2.27809	-0.307563
PP_4620	PP_4620		Fumarylacetoacetase	-0.112919	-0.661777	-0.420138	-2.35058	-0.307219
PP_1828	PP_1828		conserved protein of unknown function	0.104173	0.320038	-0.202972	-0.74533	-0.307145
PP_0827	PP_0827		putative phosphonate transport system permease protein PtxC	0.424177	0.950441	0.117207	0.401086	-0.306971
PP_4108	PP_4108		putative 4-aminobutyrate aminotransferase	-0.0128247	-0.0496388	-0.319575	-1.58765	-0.30675
PP_3092	PP_3092		conserved protein of unknown function	0.227636	1.3263	-0.0788086	-0.523594	-0.306444
PP_4281	PP_4281		guanine deaminase	0.149814	1.02116	-0.156504	-1.12301	-0.306318
PP_1202	PP_1202		putative enzyme involved in modification of phospholipids	-0.0457872	-0.339126	-0.351914	-2.75787	-0.306127
PP_2457	PP_2457		DNA-binding transcriptional repressor	0.0803397	0.348556	-0.225327	-1.36298	-0.305667
PP_4643	PP_4643		Xanthine/uracil permease family protein	0.341096	1.90811	0.035853	0.238328	-0.305243
PP_0058	PP_0058		putative 1-acyl-sn-glycerol-3-phosphate acyltransferase	0.837011	7.74955	0.531822	5.07366	-0.305189
PP_2518	PP_2518		gallate dioxygenase	-0.01147	-0.0682913	-0.316328	-1.83702	-0.304858
PP_1727	PP_1727		Transcriptional regulator, GntR family	0.0449566	0.201648	-0.259552	-1.17983	-0.304508
PP_4144	PP_4144		Hydroxyacylglutathione hydrolase	0.0135874	0.0692634	-0.2903	-1.36136	-0.303887
PP_0236	PP_0236		NAD(P)H-dependent FMN reductase subunit	-0.179411	-0.334484	-0.483196	-1.07453	-0.303785
PP_4568	PP_4568		putative metabolite efflux pump	0.29381	1.36211	-0.00959574	-0.0368983	-0.303405
PP_1388	PP_1388		Drug resistance transporter, EmrB/QacA family	-0.0470936	-0.323958	-0.349669	-2.31138	-0.302575
PP_0905	PP_0905		conserved exported protein of unknown function	0.337181	0.486062	0.0349391	0.0483842	-0.302242
PP_3871	PP_3871		conserved protein of unknown function	-0.248283	-1.08966	-0.550077	-2.59498	-0.301794
PP_4816	PP_4816		conserved protein of unknown function	0.218588	0.887966	-0.0827249	-0.417167	-0.301312
PP_1457	PP_1457		Phosphoribosylglycinamide formyltransferase 2	0.303649	1.89578	0.0034235	0.0189014	-0.300226
PP_3444	PP_3444		Glyoxalase family protein	0.115367	0.538254	-0.183771	-0.678734	-0.299138
PP_1412	PP_1412		3-hydroxyisobutyryl-CoA hydrolase	0.323517	1.53162	0.0245451	0.136062	-0.298972
PP_4529	PP_4529		conserved protein of unknown function	0.856568	2.14515	0.557628	1.71489	-0.29894
PP_4555	PP_4555		conserved protein of unknown function	0.0045775	0.0116382	-0.294309	-1.02476	-0.298887
PP_2077	PP_2077		diaminopimelate decarboxylase	0.127933	0.717663	-0.169995	-0.740594	-0.297928
PP_3096	PP_3096		conserved protein of unknown function	-0.0522631	-0.268863	-0.349908	-1.88668	-0.297645
PP_3445	PP_3445		conserved protein of unknown function	0.0683147	0.34644	-0.227673	-1.14086	-0.295988
PP_2014	PP_2014		conserved membrane protein of unknown function	0.189533	0.909326	-0.106421	-0.529526	-0.295953
PP_5352	PP_5352		DNA-dependent ATPase I and helicase II, nucleotide Excision Repair Complex	0.272397	1.6595	-0.0233705	-0.142098	-0.295768
PP_0289	PP_0289		Imidazoleglycerol-phosphate dehydratase	-0.112774	-0.529565	-0.408235	-1.78686	-0.295461
PP_2110	PP_2110		putative ribosomal large subunit pseudouridine synthase	0.222209	0.72597	-0.0732495	-0.2344	-0.295458
PP_4833	PP_4833		SURF1 domain protein	-0.0287429	-0.0902984	-0.324015	-1.28651	-0.295272
PP_1009	PP_1009		glyceraldehyde-3-phosphate dehydrogenase	0.0921046	0.450776	-0.203072	-0.851044	-0.295177
PP_1304	PP_1304		sulfate adenylyltransferase subunit 1/adenylyl-sulfate kinase	-0.125007	-0.736786	-0.420022	-2.4849	-0.295015
PP_5255	PP_5255		putative hydrolase	0.0402306	0.174534	-0.254671	-0.773131	-0.294902
PP_0657	PP_0657		putative Amino acid ABC transporter, periplasmic amino acid-binding protein	0.190927	1.11962	-0.103911	-0.55421	-0.294839
PP_4214	PP_4214		pyoverdine biosynthesis related protein	0.000260785	0.000881773	-0.294317	-1.00119	-0.294578
PP_3794	PP_3794		periplasmic murein D-alanyl-D-alanine endopeptidase	-0.0179876	-0.116214	-0.312366	-2.24267	-0.294378
PP_2127	PP_2127		Sensor histidine kinase	0.00693486	0.0311	-0.286388	-0.710656	-0.293323
PP_2123	PP_2123		molybdenum::molybdopterin ligase	0.149835	0.810253	-0.143301	-0.75905	-0.293136
PP_1491	PP_1491		CheW domain protein	-0.322467	-1.60372	-0.61492	-3.56868	-0.292454
PP_5211	PP_5211		ChaC-related protein	0.0816815	0.341867	-0.209892	-0.846245	-0.291573
PP_1066	PP_1066		C4-dicarboxylate transport transcriptional regulatory protein	0.194291	0.739239	-0.0969273	-0.382917	-0.291218
PP_2042	PP_2042		conserved exported protein of unknown function	0.230499	1.56696	-0.0602228	-0.45029	-0.290722
PP_4666	PP_4666		3-hydroxyisobutyrate dehydrogenase	-0.00822511	-0.0322196	-0.298633	-1.09804	-0.290408
PP_0874	PP_0874		conserved protein of unknown function	-0.0505638	-0.100805	-0.340971	-0.821132	-0.290407
PP_1358	PP_1358		putative heme iron utilization protein	0.280361	1.76406	-0.00970285	-0.0547849	-0.290063
PP_0575	PP_0575		conserved membrane protein of unknown function	0.257271	1.01982	-0.0323286	-0.160328	-0.289599
PP_3045	PP_3045		putative ClpP protease	0.0849402	0.479363	-0.203728	-1.0213	-0.288668
PP_2834	PP_2834		Putative D-galactarate dehydratase/Altronate dehydratase	-0.038543	-0.182558	-0.327022	-1.61074	-0.288479
PP_3627	PP_3627		conserved protein of unknown function	0.406583	2.8848	0.119505	0.862304	-0.287078
PP_1249	PP_1249		conserved protein of unknown function, DUF4223 family	0.859942	4.20167	0.57334	2.89708	-0.286601
PP_5526	PP_5526		conserved protein of unknown function	0.0767045	0.402075	-0.209432	-1.04398	-0.286137
PP_1676	PP_1676		subunit of adenosylcobinamide-phosphate synthase beta component	0.349184	1.47101	0.0643696	0.295319	-0.284815
PP_2838	PP_2838		conserved protein of unknown function	0.282819	1.39513	-0.00160136	-0.0091829	-0.284421
PP_1548	PP_1548		conserved protein of unknown function	0.812023	2.40969	0.527743	1.22006	-0.28428
PP_0634	PP_0634		Fimbrial protein	0.188679	0.75321	-0.0953447	-0.307455	-0.284024
PP_1616	PP_1616		formaldehyde dehydrogenase, glutathione-dependent	0.514617	2.96714	0.230599	1.38633	-0.284018
PP_3243	PP_3243		Acetyltransferase, GNAT family	0.71746	1.43268	0.433888	1.5856	-0.283572
PP_2186	PP_2186		putative Formate dehydrogenase, delta subunit	0.362504	0.959722	0.0791598	0.210893	-0.283345
PP_3818	PP_3818		Periplamic phosphate-binding protein	0.21577	0.957322	-0.0675538	-0.400037	-0.283324
PP_2791	PP_2791		Aminoglycoside phosphotransferase	0.368251	1.32611	0.084987	0.355349	-0.283264
PP_4498	PP_4498		Segregation and condensation protein A	0.111917	0.635404	-0.171019	-1.03543	-0.282937
PP_1587	PP_1587		NhaP-type Na+/H+ and K+/H+ antiporters	0.259592	1.62176	-0.0232419	-0.142458	-0.282834
PP_5359	PP_5359		CobW/P47K family protein	-0.0706299	-0.185266	-0.353377	-0.936357	-0.282747
PP_0259	PP_0259		purine nucleotidase	0.436374	2.42455	0.153797	0.862542	-0.282577
PP_2132	PP_2132		Universal stress protein	0.0952403	0.237312	-0.187125	-0.618377	-0.282366
PP_0042	PP_0042		conserved exported protein of unknown function	0.370592	1.58809	0.088424	0.475426	-0.282168
PP_1978	PP_1978		Transcriptional regulator, TetR family	0.276136	1.47124	-0.0056779	-0.0319117	-0.281814
PP_1368	PP_1368		putative membrane protein containing a glycosyltransferase domain	0.144287	0.617737	-0.137275	-0.66244	-0.281562
PP_0251	PP_0251		conserved membrane protein of unknown function	-0.291839	-1.3011	-0.572985	-2.5276	-0.281146
PP_0655	PP_0655		Fimbrial protein-related protein	0.198129	1.2605	-0.0830149	-0.483054	-0.281144
PP_2960	PP_2960		transcriptional regulator, AraC family	-0.495152	-1.50798	-0.77588	-2.70756	-0.280727
PP_1064	PP_1064		Hydrolase, alpha/beta fold family	0.142339	0.846445	-0.138385	-0.814722	-0.280724
PP_3150	PP_3150		conserved protein of unknown function	0.107546	0.615501	-0.172904	-0.886527	-0.28045
PP_2225	PP_2225		putative Multicomponent potassium-proton antiporter, subunit G	0.0447533	0.238595	-0.235571	-1.0789	-0.280324
PP_5180	PP_5180		spermidine/putrescine ABC transporter - periplasmic subunit	-0.159208	-1.01137	-0.439318	-2.84901	-0.28011
PP_1140	PP_1140		branched chain amino acid transporter - permease subunit	0.220827	1.50647	-0.0591147	-0.383812	-0.279941
PP_2659	PP_2659		phosphate ABC transporter ATP-binding protein	-0.0595503	-0.275247	-0.339415	-1.96513	-0.279865
PP_2678	PP_2678		putative Hydrolase	0.104833	0.546626	-0.17478	-0.900155	-0.279612
PP_0896	PP_0896		Carbon-nitrogen hydrolase family protein	0.123099	0.55361	-0.156409	-0.834026	-0.279509
PP_4149	PP_4149		putative inner membrane ABC transporter permease protein	0.151596	1.03051	-0.127565	-0.84803	-0.279161
PP_2676	PP_2676		putative Periplasmic binding protein	0.123705	0.792919	-0.155302	-0.976906	-0.279007
PP_2633	PP_2633		conserved protein of unknown function	1.13614	1.81515	0.857155	1.41958	-0.278986
PP_1440	PP_1440		tRNA (mo5U34)-methyltransferase	-0.12941	-0.513862	-0.408199	-1.64764	-0.278789
PP_4762	PP_4762		Acyl-CoA thioesterase II	0.00335118	0.0129768	-0.274746	-1.56056	-0.278098
PP_0262	PP_0262		conserved protein of unknown function	-0.065055	-0.205523	-0.343115	-1.16403	-0.27806
PP_1831	PP_1831		putative Membrane protein	0.0982551	0.546579	-0.17979	-1.15375	-0.278046
PP_2541	PP_2541		Transcriptional factor-related protein	0.185335	0.909318	-0.092225	-0.522358	-0.27756
PP_2954	PP_2954		conserved protein of unknown function	0.336386	1.37684	0.0591216	0.204472	-0.277264
PP_5181	PP_5181		spermidine/putrescine ABC transporter - periplasmic subunit	-0.23024	-1.56998	-0.507014	-3.3652	-0.276773
PP_2573	PP_2573		conserved protein of unknown function	0.517807	1.91343	0.241191	0.977221	-0.276616
PP_4343	PP_4343		Flagellar biosynthesis protein FlhF	0.716515	3.01788	0.439949	1.66806	-0.276566
PP_4096	PP_4096		conserved exported protein of unknown function	0.186877	1.07699	-0.0893593	-0.447631	-0.276236
PP_1517	PP_1517		RND efflux transporter	0.0230451	0.176672	-0.252968	-2.10193	-0.276013
PP_4988	PP_4988		signal transduction histidine kinase CheA/CheY-like receiver	0.391229	1.58022	0.116311	0.513108	-0.274917
PP_4112	PP_4112		Sulphate transporter	0.339433	1.93329	0.0650026	0.377558	-0.274431
PP_5157	PP_5157		conserved exported protein of unknown function	0.677865	3.02116	0.403795	1.69387	-0.27407
PP_5238	PP_5238		conserved protein of unknown function	0.27801	1.10744	0.00445905	0.0214742	-0.273551
PP_3617	PP_3617		conserved membrane protein of unknown function	0.088365	0.30587	-0.185138	-0.584634	-0.273503
PP_1237	PP_1237		4-hydroxy-tetrahydrodipicolinate synthase	-1.21961	-1.08808	-1.49308	-1.58	-0.273469
PP_3648	PP_3648		Carboxymuconolactone decarboxylase family protein	0.382394	1.23416	0.110464	0.441582	-0.27193
PP_1034	PP_1034		multicopper oxidase	-0.178981	-1.16329	-0.450644	-3.06935	-0.271662
PP_0761	PP_0761		Ribosomal RNA small subunit methyltransferase C	-0.145818	-0.713242	-0.417343	-2.10025	-0.271525
PP_2530	PP_2530		conserved protein of unknown function	-0.0948338	-0.305896	-0.366278	-1.30318	-0.271444
PP_5648	PP_5648		conserved exported protein of unknown function	0.0115628	0.0472354	-0.259566	-0.872861	-0.271129
PP_1490	PP_1490		Probable biofilm formation methyltransferase WspC	-0.0824298	-0.524552	-0.353276	-2.20005	-0.270847
PP_2724	PP_2724		conserved protein of unknown function	0.446478	1.53724	0.176038	0.770826	-0.270441
PP_4655	PP_4655		protocatechuate 3,4-dioxygenase alpha chain	0.263412	1.56739	-0.00668722	-0.0470385	-0.2701
PP_4116	PP_4116		isocitrate lyase	-0.0226295	-0.146148	-0.292459	-2.0901	-0.26983
PP_1286	PP_1286		Alginate biosynthesis protein Alg44	0.239153	1.4583	-0.0306107	-0.145241	-0.269763
PP_5410	PP_5410		Transcriptional regulator, DeoR family	0.0764216	0.461768	-0.193266	-1.138	-0.269687
PP_1938	PP_1938		conserved protein of unknown function	0.152277	0.428503	-0.116974	-0.160366	-0.269251
PP_4433	PP_4433		Amino acid MFS transporter	0.0678044	0.432449	-0.201259	-1.2995	-0.269063
PP_2032	PP_2032		putative ATPase	-0.0401527	-0.145757	-0.30766	-1.18332	-0.267507
PP_1673	PP_1673		cobyrinate a,c-diamide synthase	-0.548847	-2.00064	-0.816324	-3.08455	-0.267477
PP_1169	PP_1169		TRAP dicarboxylate transporter, DctP subunit	0.0843488	0.52836	-0.183098	-1.10271	-0.267447
PP_3855	PP_3855		conserved protein of unknown function	0.444469	2.04896	0.177895	0.794325	-0.266574
PP_5626	PP_5626		putative phage repressor-like, DNA-binding domain	0.241537	1.39646	-0.0248567	-0.163527	-0.266394
PP_3385	PP_3385		conserved protein of unknown function	0.103953	0.510068	-0.162282	-0.933799	-0.266235
PP_3931	PP_3931		putative transporter	0.0534638	0.287725	-0.211757	-1.30968	-0.265221
PP_2968	PP_2968		putative nickel/cobalt transporter, high-affinity	0.00321627	0.0187038	-0.261322	-1.73077	-0.264538
PP_4469	PP_4469		ribose 1,5-bisphosphate phosphokinase	0.359118	1.31955	0.0953475	0.403832	-0.26377
PP_4580	PP_4580		conserved protein of unknown function	-0.26941	-1.17832	-0.532777	-3.02069	-0.263368
PP_1027	PP_1027		Exodeoxyribonuclease 7 large subunit	0.0423106	0.210573	-0.220841	-1.20975	-0.263152
PP_2305	PP_2305		conserved protein of unknown function	-0.0149422	-0.0795553	-0.27794	-1.21643	-0.262998
PP_5499	PP_5499		conserved protein of unknown function	0.775592	2.3514	0.512926	1.8949	-0.262666
PP_4050	PP_4050		glycogen synthase	-0.0408573	-0.313879	-0.302772	-2.46242	-0.261915
PP_1827	PP_1827		N5-glutamine S-adenosyl-L-methionine-dependent methyltransferase	-0.151956	-0.816371	-0.413437	-2.01649	-0.261481
PP_0908	PP_0908		conserved exported protein of unknown function	0.146025	0.713431	-0.115396	-0.543367	-0.261421
PP_3356	PP_3356		feruloyl-CoA-synthetase	0.119378	0.884208	-0.141878	-1.07076	-0.261255
PP_2148	PP_2148		transcription-repair coupling factor	-0.145736	-0.938577	-0.405453	-2.96328	-0.259718
PP_5174	PP_5174		Efflux membrane fusion protein, RND family	0.0669717	0.279502	-0.192544	-1.00417	-0.259516
PP_1109	PP_1109		Transcriptional regulator, GntR family	0.61977	4.94941	0.360305	2.96849	-0.259465
PP_1523	PP_1523		conserved protein of unknown function	0.175229	0.657458	-0.0841774	-0.25914	-0.259407
PP_1076	PP_1076		aquaglyceroporin	0.476445	2.13112	0.21721	0.905908	-0.259235
PP_5289	PP_5289		Acetylglutamate kinase	-0.678794	-2.01927	-0.937898	-3.05339	-0.259104
PP_3466	PP_3466		putative ABC efflux transporter, permease/ATP-binding protein	0.2569	1.42298	-0.00210834	-0.0121063	-0.259009
PP_0048	PP_0048		conserved protein of unknown function	0.436453	0.624094	0.17819	0.263444	-0.258263
PP_0512	PP_0512		hypothetical protein	0.306184	0.640309	0.0480182	0.120975	-0.258165
PP_2764	PP_2764		FMN reductase (NADPH)	0.431849	1.16264	0.173693	0.537542	-0.258157
PP_2918	PP_2918		trehalose synthase A	-1.79e-06	-1.25e-05	-0.258079	-1.93297	-0.258078
PP_3933	PP_3933		conserved membrane protein of unknown function	0.371077	1.55691	0.113341	0.51665	-0.257737
PP_0257	PP_0257		protein sulfur transferase	-0.187611	-0.59349	-0.445338	-2.14709	-0.257726
PP_1986	PP_1986		3-isopropylmalate dehydratase small subunit	0.185854	0.481805	-0.0715659	-0.186063	-0.257419
PP_3515	PP_3515		5-oxoprolinase A	0.14742	0.782072	-0.109813	-0.630864	-0.257233
PP_0860	PP_0860		putative Sulfite reductase, flavoprotein component	0.348896	2.25811	0.0917416	0.606705	-0.257154
PP_2926	PP_2926		UDP-glucose 6-dehydrogenase	0.325813	1.53548	0.0687464	0.38041	-0.257066
PP_5347	PP_5347		pyruvate carboxylase subunit A	-0.427555	-2.78561	-0.684608	-4.91146	-0.257053
PP_1079	PP_1079		Ornithine carbamoyltransferase	-0.00712966	-0.0256	-0.263876	-1.13444	-0.256747
PP_2557	PP_2557		Sensory box protein	0.159645	0.670335	-0.0970688	-0.405268	-0.256714
PP_3376	PP_3376		putative phosphonate dehydrogenase	-0.29497	-1.38699	-0.551501	-2.26931	-0.256531
PP_2340	PP_2340		conserved protein of unknown function	0.353012	0.974255	0.0965479	0.266826	-0.256465
PP_3685	PP_3685		conserved protein of unknown function	0.00990343	0.0348922	-0.246313	-1.07541	-0.256216
PP_2105	PP_2105		conserved protein of unknown function	-0.0333086	-0.100016	-0.289239	-0.858366	-0.25593
PP_5428	PP_5428		conserved exported protein of unknown function	-0.179474	-0.74143	-0.43479	-2.0902	-0.255316
PP_3428	PP_3428		conserved protein of unknown function containing tetratricopeptide repeat domain	0.219442	1.13468	-0.0356336	-0.199422	-0.255076
PP_2793	PP_2793		Acyl-CoA dehydrogenase family protein	0.858493	1.93365	0.603645	1.02925	-0.254848
PP_4179	PP_4179		Chaperone protein HtpG	0.0646277	0.357606	-0.189569	-1.19142	-0.254197
PP_2361	PP_2361		putative chaperone protein	0.215053	0.746831	-0.0389692	-0.184976	-0.254022
PP_3858	PP_3858		putative Tail fiber protein	0.179095	1.27771	-0.0742349	-0.553994	-0.25333
PP_2540	PP_2540		Oxidoreductase, short-chain dehydrogenase/reductase family	0.0461188	0.132422	-0.207134	-0.750124	-0.253252
PP_4136	PP_4136		Transcriptional regulator, LuxR family	-0.0286973	-0.0387482	-0.281079	-0.425161	-0.252382
PP_5254	PP_5254		conserved protein of unknown function	0.175682	0.734439	-0.0762777	-0.367429	-0.251959
PP_5244	PP_5244		Transcriptional regulator, AraC family	0.0398027	0.15549	-0.212023	-0.925798	-0.251826
PP_4254	PP_4254		conserved protein of unknown function	-0.829002	-1.41075	-1.08066	-2.06191	-0.251658
PP_3625	PP_3625		Transporter, LysE family	-0.069776	-0.33862	-0.321414	-1.42421	-0.251638
PP_5317	PP_5317		Probable chorismate pyruvate-lyase	0.368015	0.936476	0.116394	0.317783	-0.251621
PP_2323	PP_2323		conserved protein of unknown function	0.230528	1.56027	-0.0206231	-0.143137	-0.251151
PP_4118	PP_4118		putative Membrane protein	0.256779	2.00486	0.0063483	0.0515526	-0.250431
PP_3688	PP_3688		conserved protein of unknown function	0.0902119	0.486078	-0.160217	-0.977998	-0.250429
PP_4605	PP_4605		Transcriptional regulator, AraC family	0.243416	1.66645	-0.00668722	-0.0442958	-0.250104
PP_3565	PP_3565		Transporter, LysE family	0.350804	1.65463	0.100817	0.479339	-0.249988
PP_4500	PP_4500		TrpH family protein	0.489052	1.91197	0.239505	1.01132	-0.249547
PP_2776	PP_2776		Homocysteine S-methyltransferase family protein	0.00915946	0.0333972	-0.240234	-1.05773	-0.249394
PP_0922	PP_0922		conserved protein of unknown function	0.0998843	0.448943	-0.149383	-0.838397	-0.249267
PP_3077	PP_3077		putative ABC transporter permease protein	-0.00900555	-0.0401499	-0.258156	-1.12923	-0.24915
PP_1139	PP_1139		branched chain amino acid transporter - permease subunit	0.0723687	0.532971	-0.176328	-1.30055	-0.248697
PP_1615	PP_1615		Transcriptional regulator, LysR family	0.378819	2.27982	0.13036	0.81411	-0.248458
PP_1503	PP_1503		conserved protein of unknown function	0.296674	0.622731	0.0483622	0.110112	-0.248311
PP_2213	PP_2213		putative acyl-CoA synthetase	0.125498	0.877564	-0.122482	-0.799107	-0.24798
PP_0398	PP_0398		Thiosulfate sulfurtransferase GlpE	0.0616383	0.149928	-0.186185	-0.477646	-0.247823
PP_0305	PP_0305		HTH-type transcriptional regulator CdhR	-0.0876607	-0.268494	-0.335432	-1.51175	-0.247771
PP_1822	PP_1822		conserved protein of unknown function	0.0420353	0.160684	-0.205618	-0.655692	-0.247653
PP_1598	PP_1598		regulatory intramembrane protein RIP zinc protease	0.323754	0.821629	0.0764429	0.192454	-0.247311
PP_2184	PP_2184		putative Formate dehydrogenase, beta subunit	0.158792	1.32037	-0.0879176	-0.755253	-0.24671
PP_3917	PP_3917		conserved protein of unknown function	0.119426	0.515622	-0.12725	-0.665555	-0.246676
PP_3188	PP_3188		conserved protein of unknown function	0.0653891	0.407078	-0.181187	-1.02369	-0.246577
PP_5216	PP_5216		exopolyphosphatase	-0.81001	-1.01696	-1.05629	-1.55578	-0.246276
PP_2983	PP_2983		conserved protein of unknown function	0.0262905	0.141468	-0.219854	-1.20095	-0.246145
PP_1799	PP_1799		GDP-mannose 4,6-dehydratase	0.0360182	0.277198	-0.209815	-1.51815	-0.245833
PP_2074	PP_2074		Transcriptional regulator, LysR family	0.457041	1.49916	0.211515	0.807094	-0.245526
PP_0618	PP_0618		Branched-chain amino acid ABC transporter, permease protein	0.120932	0.570901	-0.123899	-0.788727	-0.244831
PP_5360	PP_5360		conserved protein of unknown function	0.219584	1.64297	-0.0251999	-0.193884	-0.244784
PP_4598	PP_4598		conserved membrane protein of unknown function	0.134653	0.67404	-0.109745	-0.671629	-0.244398
PP_3220	PP_3220		ABC transporter, ATP-binding protein	0.122391	0.582775	-0.121963	-0.564975	-0.244354
PP_3762	PP_3762		Response regulator	0.151513	0.432653	-0.0928117	-0.202025	-0.244324
PP_5057	PP_5057		Peptidase, M23/M37 family	0.550378	2.74501	0.306835	1.74697	-0.243543
PP_1745	PP_1745		Oxidoreductase, short chain dehydrogenase/reductase family	0.15813	1.00872	-0.0851452	-0.400994	-0.243275
PP_3524	PP_3524		conserved protein of unknown function	0.1389	0.444787	-0.104314	-0.601756	-0.243214
PP_3035	PP_3035		conserved protein of unknown function	-0.267524	-0.521188	-0.510538	-0.962119	-0.243014
PP_2789	PP_2789		putative Oxidoreductase	0.0446976	0.212165	-0.198055	-1.14074	-0.242752
PP_3419	PP_3419		Sigma-54 dependent transcriptional regulator/response regulator	0.0758169	0.405635	-0.166316	-0.709231	-0.242133
PP_1806	PP_1806		putative arabinose 5-phosphate isomerase	0.121746	0.623128	-0.120253	-0.68407	-0.241999
PP_2121	PP_2121		putative Lipoprotein	-0.0428061	-0.0950732	-0.284747	-0.452664	-0.241941
PP_0919	PP_0919		conserved protein of unknown function	0.111736	0.37325	-0.13002	-0.488966	-0.241755
PP_4595	PP_4595		putative LRP-like transcriptional regulator	-0.124137	-0.694272	-0.365721	-2.39327	-0.241584
PP_3618	PP_3618		conserved protein of unknown function	0.124532	0.440058	-0.116992	-0.453043	-0.241524
PP_0050	PP_0050		conserved exported protein of unknown function	0.121108	0.612661	-0.120022	-0.588276	-0.241129
PP_1805	PP_1805		Polysaccharide biosynthesis protein	0.0449219	0.369882	-0.195513	-1.64574	-0.240435
PP_1482	PP_1482		polyamine ABC transporter, permease protein	0.113808	0.285743	-0.125843	-0.515311	-0.239651
PP_3969	PP_3969		Response regulator	-0.0698278	-0.296729	-0.309352	-1.59455	-0.239524
PP_4051	PP_4051		malto-oligosyltrehalose trehalohydrolase	-0.0844932	-0.386143	-0.323979	-1.62355	-0.239486
PP_2610	PP_2610		conserved protein of unknown function	0.0932223	0.37522	-0.146161	-0.763663	-0.239383
PP_2396	PP_2396		conserved exported protein of unknown function	0.161182	0.846944	-0.0780944	-0.417608	-0.239276
PP_1317	PP_1317		Ubiquinol-cytochrome c reductase iron-sulfur subunit	0.392082	1.33191	0.153079	0.662982	-0.239003
PP_4938	PP_4938		putative Glycosyl transferase	-0.10617	-0.548219	-0.344888	-1.78423	-0.238718
PP_3040	PP_3040		Pyocin R2_PP, holin	-0.432924	-1.34316	-0.67146	-2.28657	-0.238536
PP_4892	PP_4892		integral membrane ATP-dependent zinc metallopeptidase / HflK-HflC complex	0.95333	3.41945	0.714867	2.73987	-0.238462
PP_3549	PP_3549		multidrug efflux transport system - membrane fusion protein	0.131429	0.557779	-0.106495	-0.437832	-0.237924
PP_2698	PP_2698		5-methyltetrahydropteroyltriglutamate- homocysteine methyltransferase	0.216173	0.924154	-0.0213187	-0.10016	-0.237492
PP_0774	PP_0774		Phosphate acetyltransferase	0.228121	1.0604	-0.00926072	-0.050781	-0.237382
PP_1956	PP_1956		conserved exported protein of unknown function	0.157143	0.746507	-0.0801866	-0.359594	-0.23733
PP_5246	PP_5246		glutathione-regulated potassium/H+ antiporter	0.110408	0.562683	-0.126617	-0.628383	-0.237024
PP_4844	PP_4844		putative Urea ABC transporter, ATP-binding protein	0.205002	1.074	-0.0315633	-0.124756	-0.236566
PP_4590	PP_4590		conserved protein of unknown function	0.0403833	0.178643	-0.19596	-0.980521	-0.236343
PP_4946	PP_4946		sodium/L-proline transporter	-0.0185529	-0.114531	-0.254308	-1.54687	-0.235755
PP_4002	PP_4002		DNA-dependent ATPase required for recombination	0.0439063	0.258969	-0.190688	-1.00857	-0.234595
PP_0322	PP_0322		serine hydroxymethyltransferase	0.0807556	0.426755	-0.153106	-0.864415	-0.233862
PP_3624	PP_3624		conserved exported protein of unknown function	0.314056	2.04782	0.0804271	0.458668	-0.233629
PP_1476	PP_1476		conserved protein of unknown function	0.0349142	0.145258	-0.197983	-0.972767	-0.232897
PP_3784	PP_3784		conserved protein of unknown function	0.178077	1.09088	-0.0548025	-0.392446	-0.23288
PP_4691	PP_4691		sugar fermentation stimulation protein A	0.297815	1.29451	0.065041	0.279005	-0.232774
PP_1749	PP_1749		GNAT family acetyltransferase	0.190734	0.934503	-0.0419105	-0.184826	-0.232644
PP_1744	PP_1744		conserved exported protein of unknown function	0.270832	0.798817	0.0382625	0.153303	-0.23257
PP_0763	PP_0763		Medium-chain-fatty-acid CoA ligase	0.0246957	0.158664	-0.207406	-1.45256	-0.232102
PP_0217	PP_0217		delta-9 fatty acid desaturase	0.249587	1.20671	0.0175168	0.0778801	-0.23207
PP_2739	PP_2739		putative Sensory box protein	0.141399	0.911279	-0.0904824	-0.535584	-0.231881
PP_2440	PP_2440		Alkyl hydroperoxide reductase subunit F	-0.0662373	-0.364373	-0.29806	-1.33242	-0.231823
PP_1766	PP_1766		methylthioribose-1-phosphate isomerase	0.0545827	0.236348	-0.176005	-0.72038	-0.230588
PP_0549	PP_0549		putative Lipoprotein	0.320588	1.19344	0.0905055	0.466861	-0.230082
PP_0077	PP_0077		choline-sulfatase	0.134146	0.982179	-0.0957647	-0.722781	-0.229911
PP_4589	PP_4589		D-isomer specific 2-hydroxyacid dehydrogenase family protein	0.160368	1.2141	-0.069538	-0.52802	-0.229906
PP_1406	PP_1406		conserved protein of unknown function	0.292774	1.57631	0.0633945	0.314165	-0.22938
PP_3562	PP_3562		conserved exported protein of unknown function	0.338935	1.50385	0.110054	0.50605	-0.22888
PP_0278	PP_0278		conserved protein of unknown function	0.354905	1.58359	0.126095	0.479757	-0.22881
PP_0645	PP_0645		protein of unknown function	0.144926	0.639358	-0.0837681	-0.432404	-0.228694
PP_1418	PP_1418		putative Tricarboxylate transport protein TctC	0.127895	0.764479	-0.100666	-0.658659	-0.228562
PP_2939	PP_2939		toxin of the YefM-YoeB antitoxin/toxin complex and DNA-binding transcriptional repressor	-0.0124872	-0.0400742	-0.240807	-0.713107	-0.22832
PP_4742	PP_4742		Type I restriction-modification system, S subunit	0.13826	0.748014	-0.0897995	-0.602577	-0.22806
PP_4403	PP_4403		Lipoamide acyltransferase component of branched-chain alpha-keto acid dehydrogenase complex	0.164789	0.694934	-0.0631881	-0.363701	-0.227977
PP_0309	PP_0309		conserved protein of unknown function	0.111016	0.781998	-0.116673	-0.781318	-0.227689
PP_0869	PP_0869		osmoprotectant ABC transporter permease subunit	0.508941	2.17446	0.281335	1.21784	-0.227606
PP_1116	PP_1116		Site-specific recombinase, resolvase family	0.104951	0.608018	-0.122105	-0.713179	-0.227056
PP_1372	PP_1372		conserved protein of unknown function	-0.116691	-0.607462	-0.343533	-1.63693	-0.226842
PP_2616	PP_2616		conserved protein of unknown function	-0.102654	-0.286431	-0.329318	-1.05486	-0.226664
PP_1126	PP_1126		putative Hydrolase	0.39264	2.99978	0.166013	1.28297	-0.226627
PP_4753	PP_4753		putative N-methylproline demethylase	0.0012711	0.00671839	-0.225216	-1.38768	-0.226487
PP_1291	PP_1291		PhoH family protein	0.478943	2.99342	0.25268	1.3889	-0.226262
PP_3567	PP_3567		Transcriptional regulator, LysR family	0.164345	0.718555	-0.0613772	-0.280073	-0.225722
PP_4413	PP_4413		conserved protein of unknown function	0.248971	1.31708	0.0237211	0.111251	-0.22525
PP_3377	PP_3377		2-ketogluconate transporter, putative	0.120535	0.819587	-0.103912	-0.731075	-0.224447
PP_0701	PP_0701		fosmidomycin efflux system	0.0484515	0.284143	-0.17545	-1.11251	-0.223901
PP_5482	PP_5482		protein of unknown function	0.387425	2.0802	0.163788	0.655058	-0.223637
PP_5075	PP_5075		glutamate synthase (NADPH) beta subunit	0.256948	1.90038	0.0335859	0.246562	-0.223362
PP_5098	PP_5098		methionine biosynthesis protein MetW	0.10973	0.671052	-0.113464	-0.64746	-0.223194
PP_4350	PP_4350		Aminotransferase, class V, NifS/IscS family	-0.0567268	-0.266692	-0.279712	-1.14952	-0.222986
PP_4520	PP_4520		conserved protein of unknown function	-0.18276	-0.562533	-0.405557	-1.55304	-0.222798
PP_0909	PP_0909		conserved exported protein of unknown function	-0.113097	-0.50443	-0.335867	-1.76972	-0.22277
PP_4286	PP_4286		allantoinase	-1.04958	-5.27679	-1.27214	-6.78341	-0.222563
PP_3117	PP_3117		putative protein involved in error-prone processing of DNA lesions	-0.0149422	-0.0292899	-0.237342	-0.546947	-0.222399
PP_5007	PP_5007		Polyhydroxyalkanoate granule-associated protein GA2	-0.689256	-1.34212	-0.910948	-1.84363	-0.221692
PP_0182	PP_0182		conserved protein of unknown function	-0.0760329	-0.292507	-0.297241	-0.83118	-0.221209
PP_1801	PP_1801		Glycosyl transferase WbpY	0.0417392	0.287387	-0.179341	-1.27768	-0.22108
PP_5372	PP_5372		Aldehyde dehydrogenase	0.139927	0.913061	-0.0810517	-0.587667	-0.220979
PP_2605	PP_2605		conserved protein of unknown function	0.0941685	0.596836	-0.126512	-0.866397	-0.22068
PP_5274	PP_5274		conserved protein of unknown function	0.241426	0.566726	0.0207946	0.0495139	-0.220632
PP_2582	PP_2582		putative Heme oxygenase	0.128924	0.489613	-0.0911283	-0.287767	-0.220052
PP_1283	PP_1283		poly(beta-D-mannuronate) C5 epimerase	-0.0460106	-0.315986	-0.265949	-1.89296	-0.219939
PP_2839	PP_2839		conserved protein of unknown function	0.0180566	0.126158	-0.201854	-1.52171	-0.21991
PP_4240	PP_4240		putative Microcin b17 processing protein mcbd	-0.112085	-0.46696	-0.331731	-1.42246	-0.219646
PP_5478	PP_5478		conserved protein of unknown function	0.355093	1.21919	0.136018	0.496642	-0.219075
PP_1057	PP_1057		Transcriptional regulator, PadR family	0.0139609	0.06228	-0.204825	-0.974813	-0.218786
PP_0142	PP_0142		putative ABC transporter, permease protein	-0.231805	-1.06817	-0.450586	-2.2879	-0.218781
PP_2660	PP_2660		conserved protein of unknown function	0.236415	1.493	0.0180217	0.112407	-0.218394
PP_0642	PP_0642		conserved membrane protein of unknown function	0.517816	1.24256	0.299461	0.893668	-0.218355
PP_0326	PP_0326		sarcosine oxidase subunit gamma	-0.0771327	-0.329139	-0.295204	-1.07667	-0.218071
PP_3312	PP_3312		putative Heat shock protein	-0.208078	-0.422533	-0.425715	-0.719805	-0.217636
PP_1961	PP_1961		conserved protein of unknown function	0.270938	1.34654	0.0534048	0.274032	-0.217533
PP_3164	PP_3164		1,6-dihydroxycyclohexa-2,4-diene-1-carboxylate dehydrogenase	0.21583	0.489903	-0.00164599	-0.00464392	-0.217475
PP_3955	PP_3955		permease	0.0449774	0.339179	-0.172306	-1.32941	-0.217283
PP_1873	PP_1873		Peptide methionine sulfoxide reductase MsrB	0.00752154	0.0293465	-0.209519	-1.06797	-0.217041
PP_1741	PP_1741		choline / betaine / carnitine ABC transporter - substrate binding protein BetX	0.0101502	0.0619569	-0.20689	-1.52436	-0.21704
PP_4215	PP_4215		pyoverdine biosynthesis related protein	-0.113922	-0.404984	-0.330572	-1.05429	-0.216651
PP_2157	PP_2157		Sensor histidine kinase	0.150663	0.806958	-0.0658774	-0.431641	-0.216541
PP_3473	PP_3473		curli secretion and assembly outer membrane associated component	0.264441	1.24745	0.0480115	0.188072	-0.216429
PP_0331	PP_0331		conserved protein of unknown function	0.0569385	0.337681	-0.159465	-0.996989	-0.216403
PP_5460	PP_5460		conserved membrane protein of unknown function	0.372547	1.69716	0.156162	0.921138	-0.216385
PP_3338	PP_3338		putative cytochrome bd-type quinol oxidase	-0.0152216	-0.0568287	-0.231588	-1.01234	-0.216367
PP_2382	PP_2382		putative transporter	0.23868	1.46602	0.0229934	0.164742	-0.215687
PP_3170	PP_3170		Transcriptional regulator, LysR family	-0.0606707	-0.33222	-0.276114	-1.69879	-0.215443
PP_1298	PP_1298		putative amino acid ABC transporter - permease subunit	0.413858	2.55712	0.198521	1.44556	-0.215337
PP_5674	PP_5674		conserved protein of unknown function	-0.375178	-1.16766	-0.590505	-1.82649	-0.215327
PP_2738	PP_2738		putative Transcriptional regulator	0.490226	1.64468	0.275201	1.34839	-0.215025
PP_5645	PP_5645		conserved protein of unknown function	0.245821	1.12523	0.0308323	0.170909	-0.214989
PP_2733	PP_2733		conserved membrane protein of unknown function	0.158129	0.606036	-0.0561944	-0.253085	-0.214323
PP_1988	PP_1988		3-isopropylmalate dehydrogenase	0.0713436	0.369627	-0.142726	-0.909308	-0.214069
PP_1761	PP_1761		diguanylate cyclase with phosphodiesterase domain	1.03356	7.85088	0.819526	6.22617	-0.214037
PP_1763	PP_1763		putative oxidoreductase	0.0587216	0.119651	-0.155147	-0.395058	-0.213869
PP_0365	PP_0365		Malonyl-[acyl-carrier protein] O-methyltransferase	-0.0379921	-0.240051	-0.251765	-1.63421	-0.213773
PP_5338	PP_5338		aspartate ammonia-lyase	1.08344	1.65944	0.869688	1.43597	-0.213753
PP_3437	PP_3437		putative transporter	0.336462	1.57198	0.122846	0.680022	-0.213616
PP_3860	PP_3860		Phage FluMu protein gp47	0.0308006	0.185278	-0.182773	-1.10963	-0.213573
PP_3217	PP_3217		putative Periplasmic aliphatic sulfonate-binding protein	0.160939	0.821737	-0.052629	-0.323408	-0.213568
PP_4980	PP_4980		ATP-dependent RNA helicase	-0.241513	-1.03109	-0.455027	-2.03592	-0.213514
PP_5260	PP_5260		metalloprotein, putative enzyme	-0.0134417	-0.074057	-0.226502	-1.22815	-0.213061
PP_4167	PP_4167		Phosphohistidine phosphatase SixA	-0.0294591	-0.175741	-0.242119	-1.46912	-0.21266
PP_2500	PP_2500		conserved protein of unknown function	0.557553	1.49954	0.344917	1.18895	-0.212636
PP_5295	PP_5295		conserved protein of unknown function	0.543801	0.855498	0.331363	0.855268	-0.212438
PP_2214	PP_2214		3-hydroxyacyl-CoA dehydrogenase type-2	0.0865469	0.293219	-0.125752	-0.432278	-0.212299
PP_5684	PP_5684		protein of unknown function	0.192886	0.788172	-0.0190141	-0.0854857	-0.2119
PP_1499	PP_1499		conserved protein of unknown function	-0.0472963	-0.263393	-0.259176	-1.31536	-0.211879
PP_0936	PP_0936		septum formation protein	0.388618	1.59604	0.177193	0.906489	-0.211424
PP_1666	PP_1666		conserved exported protein of unknown function	-0.0219088	-0.116644	-0.232961	-1.59162	-0.211052
PP_0574	PP_0574		DNA-binding response regulator, LuxR family	0.630721	4.70794	0.420079	3.13337	-0.210642
PP_5206	PP_5206		putative translation-related protein	0.296269	1.52903	0.0859527	0.395403	-0.210316
PP_4461	PP_4461		Major facilitator family transporter	0.00492762	0.0270509	-0.205386	-1.30674	-0.210313
PP_3907	PP_3907		conserved protein of unknown function	0.190681	1.07772	-0.0195677	-0.110577	-0.210249
PP_3364	PP_3364		Response regulator	0.174708	1.25396	-0.0354436	-0.255572	-0.210152
PP_1390	PP_1390		conserved exported protein of unknown function	0.135193	0.336713	-0.0748366	-0.312657	-0.210029
PP_2785	PP_2785		conserved exported protein of unknown function	0.447883	2.10137	0.238072	0.593101	-0.209812
PP_4670	PP_4670		diguanylate cyclase	-0.0469388	-0.289597	-0.256719	-1.70846	-0.20978
PP_2572	PP_2572		conserved protein of unknown function	-0.0326005	-0.135977	-0.241853	-0.820497	-0.209252
PP_0148	PP_0148		conserved protein of unknown function	0.137497	0.790066	-0.0716073	-0.424534	-0.209104
PP_5421	PP_5421		conserved protein of unknown function	0.216884	1.29678	0.00791828	0.0556405	-0.208966
PP_3713	PP_3713		catechol 1,2-dioxygenase	-0.15754	-0.754668	-0.366484	-1.67754	-0.208944
PP_2056	PP_2056		C4-dicarboxylate transport protein	-0.0283205	-0.173115	-0.237115	-1.61908	-0.208794
PP_1186	PP_1186		two component system DNA-binding transcriptional dual regulator	0.610354	0.365727	0.401634	0.363008	-0.20872
PP_4592	PP_4592		putative metal dependent hydrolase	0.134115	0.988512	-0.0746013	-0.582695	-0.208717
PP_5324	PP_5324		Response regulator	0.671798	1.30586	0.463151	1.142	-0.208647
PP_0557	PP_0557		Acetoin catabolism regulatory protein	-0.0361608	-0.236843	-0.244803	-1.713	-0.208642
PP_1371	PP_1371		Methyl-accepting chemotaxis protein PctA	-0.303085	-1.02683	-0.511335	-2.0972	-0.20825
PP_0887	PP_0887		Sensor histidine kinase	0.289429	1.42457	0.0812437	0.446598	-0.208185
PP_1161	PP_1161		putative Lipoprotein	-0.103869	-0.487223	-0.312016	-1.5242	-0.208147
PP_4683	PP_4683		transglycosylase/transpeptidase	-0.394162	-2.53973	-0.602266	-4.12218	-0.208104
PP_3231	PP_3231		conserved protein of unknown function	0.411548	1.4371	0.203607	0.911965	-0.207941
PP_0428	PP_0428		aminoacyl-adenylate hydrolase/purine nucleoside phosphoramidase	0.171156	0.89776	-0.0367414	-0.210425	-0.207897
PP_4845	PP_4845		putative Urea ABC transporter, ATP-binding protein	0.153512	0.579663	-0.0541724	-0.183136	-0.207684
PP_0214	PP_0214		4-aminobutyrate aminotransferase	-0.0645507	-0.22151	-0.271958	-0.98336	-0.207408
PP_0052	PP_0052		beta-lactamase domain protein, putative hydrolase	0.165901	0.861373	-0.0414342	-0.240742	-0.207335
PP_5426	PP_5426		conserved protein of unknown function	0.130838	0.715721	-0.0760968	-0.376776	-0.206935
PP_1241	PP_1241		conserved protein of unknown function	0.0766284	0.253051	-0.130164	-0.581563	-0.206793
PP_4129	PP_4129		NADH:ubiquinone oxidoreductase, membrane subunit L	0.739261	0.478318	0.532593	0.788696	-0.206668
PP_2687	PP_2687		conserved protein of unknown function	-0.273867	-1.40457	-0.480287	-2.29839	-0.20642
PP_5298	PP_5298		putative glutamine amidotransferase	0.251797	0.809445	0.0456713	0.156289	-0.206126
PP_5082	PP_5082		Type IV pili biogenesis protein PilN	0.14501	0.767748	-0.0610925	-0.38011	-0.206103
PP_3443	PP_3443		putative glyceraldehyde-3-phosphate dehydrogenase	0.256891	1.57773	0.0510527	0.330876	-0.205839
PP_5494	PP_5494		protein of unknown function	0.199626	1.08813	-0.00592618	-0.0334376	-0.205552
PP_3332	PP_3332		putative cytochrome c-type protein	-0.0810071	-0.233147	-0.285806	-0.824776	-0.204799
PP_1840	PP_1840		conserved protein of unknown function	0.228616	1.301	0.0241766	0.118918	-0.204439
PP_0567	PP_0567		Biosynthetic arginine decarboxylase	-0.651511	-4.85714	-0.855703	-6.66453	-0.204193
PP_4811	PP_4811		Gamma-glutamyl phosphate reductase	-0.283852	-0.853414	-0.488042	-1.33317	-0.204191
PP_1429	PP_1429		Sigma factor AlgU regulatory protein MucB	0.214972	1.11141	0.0114694	0.0616945	-0.203502
PP_3202	PP_3202		putative Transporter	0.0182305	0.122008	-0.183945	-1.06991	-0.202176
PP_3836	PP_3836		conserved protein of unknown function	0.0491076	0.22597	-0.153053	-0.747413	-0.20216
PP_3705	PP_3705		conserved membrane protein of unknown function	-0.0119653	-0.0496699	-0.213578	-1.10936	-0.201613
PP_2909	PP_2909		carbon starvation induced protein	-0.210054	-0.964922	-0.411643	-2.51126	-0.201589
PP_3404	PP_3404		conserved protein of unknown function	0.428325	1.61679	0.227191	1.02861	-0.201134
PP_0824	PP_0824		phosphonate transport system-binding protein	-0.0222857	-0.0991262	-0.223342	-1.05319	-0.201057
PP_5059	PP_5059		conserved exported protein of unknown function	0.373638	1.65622	0.173033	1.0068	-0.200605
PP_4968	PP_4968		DNA ligase B	0.126867	0.749795	-0.0736425	-0.405934	-0.20051
PP_1720	PP_1720		Alcohol dehydrogenase, zinc-containing	0.191734	1.31898	-0.00850435	-0.0505802	-0.200238
PP_1683	PP_1683		Transcriptional regulator, MarR family	-0.380356	-1.0765	-0.580555	-1.30959	-0.200199
PP_3497	PP_3497		putative peptidase	0.0264848	0.177794	-0.173542	-1.09722	-0.200027
PP_4609	PP_4609		conserved membrane protein of unknown function	0.340796	1.38514	0.140997	0.522398	-0.199799
PP_1121	PP_1121		OmpA family protein	0.448245	2.31741	0.248561	1.31452	-0.199684
PP_2636	PP_2636		cellulose synthase and translocator subunit	0.156285	1.10562	-0.0433487	-0.321104	-0.199633
PP_1253	PP_1253		Transcriptional regulator, ArsR family	-0.00348909	-0.0152336	-0.203021	-0.985974	-0.199532
PP_4402	PP_4402		branched-chain alpha-keto acid dehydrogenase complex, beta subunit	0.014129	0.0829321	-0.185402	-1.18182	-0.199531
PP_4244	PP_4244		alternative sigma factor	0.0586565	0.298389	-0.140618	-0.871493	-0.199274
PP_0643	PP_0643		protein of unknown function	-0.552769	-0.946293	-0.751645	-1.31233	-0.198876
PP_0758	PP_0758		conserved protein of unknown function	-0.0185258	-0.0804154	-0.217275	-0.978945	-0.198749
PP_3899	PP_3899		conserved protein of unknown function, hicB family	-0.271864	-0.772234	-0.47032	-1.21499	-0.198455
PP_0015	PP_0015		putative transposon protein	0.0266009	0.197567	-0.171675	-1.17991	-0.198275
PP_3337	PP_3337		conserved membrane protein of unknown function	0.290974	1.13201	0.0927622	0.324165	-0.198211
PP_0757	PP_0757		conserved protein of unknown function	-0.00203524	-0.0101579	-0.199778	-0.802048	-0.197743
PP_1245	PP_1245		conserved exported protein of unknown function	0.513897	2.91376	0.316402	1.51503	-0.197495
PP_4114	PP_4114		conserved protein of unknown function	0.188825	1.4	-0.00853682	-0.05597	-0.197361
PP_0261	PP_0261		adenosine-3'(2'),5'-bisphosphate nucleotidase	-0.0122589	-0.0422889	-0.20954	-0.850757	-0.197282
PP_0222	PP_0222		Monooxygenase, DszA family	0.128258	0.685415	-0.0689977	-0.43187	-0.197256
PP_0156	PP_0156		pyridine nucleotide transhydrogenase subunit alpha	0.158921	0.831435	-0.0378467	-0.186664	-0.196768
PP_3430	PP_3430		Sensory box histidine kinase/response regulator	0.228443	1.669	0.0317022	0.21088	-0.196741
PP_3169	PP_3169		conserved membrane protein of unknown function	0.0200191	0.136144	-0.176711	-1.23295	-0.19673
PP_1137	PP_1137		high-affinity branched-chain amino acid transporter, ATP binding	-0.0647264	-0.358397	-0.261361	-1.45749	-0.196635
PP_4456	PP_4456		opine oxidase subunit A	0.0364087	0.286286	-0.160226	-1.24633	-0.196634
PP_3323	PP_3323		CobW/P47K family protein	0.0657992	0.291201	-0.13065	-0.494735	-0.19645
PP_2286	PP_2286		conserved protein of unknown function	0.166296	1.24159	-0.0301394	-0.226934	-0.196435
PP_0412	PP_0412		Polyamine ABC transporter, periplasmic polyamine-binding protein	-0.0659542	-0.314235	-0.261831	-1.36924	-0.195877
PP_5257	PP_5257		L-pipecolate oxidase	-0.0955791	-0.632304	-0.291237	-1.83262	-0.195658
PP_5364	PP_5364		Cardiolipin synthase 1	0.249502	1.93043	0.0541954	0.436699	-0.195306
PP_3041	PP_3041		conserved protein of unknown function	-0.258887	-0.989602	-0.45374	-1.57809	-0.194853
PP_4759	PP_4759		transcriptional regulator, GntR family	0.0628672	0.238775	-0.131684	-0.748583	-0.194551
PP_0998	PP_0998		conserved protein of unknown function	-0.362853	-2.16433	-0.556922	-3.02969	-0.194069
PP_4758	PP_4758		Major facilitator family transporter	0.0768727	0.515029	-0.117088	-0.767881	-0.193961
PP_0055	PP_0055		transcriptional regulator	-0.171849	-0.996742	-0.365368	-2.44151	-0.193518
PP_5069	PP_5069		Thioredoxin 2	-0.0251649	-0.100826	-0.2185	-1.10585	-0.193335
PP_5253	PP_5253		Arylesterase	-0.433428	-1.3042	-0.626748	-1.92406	-0.19332
PP_1279	PP_1279		Probable alginate O-acetylase AlgJ	0.0831676	0.397417	-0.109989	-0.542606	-0.193156
PP_2347	PP_2347		DNA-binding response regulator	-0.368928	-1.43478	-0.561976	-2.3813	-0.193047
PP_3173	PP_3173		N-ethylmaleimide reductase, FMN-linked	-0.0316366	-0.162149	-0.224573	-1.3201	-0.192936
PP_1835	PP_1835		conserved protein of unknown function	0.11782	0.599276	-0.0744788	-0.469626	-0.192299
PP_2560	PP_2560		alkaline protease secretion transporter ATP-binding protein	0.0586858	0.224207	-0.133439	-0.638456	-0.192125
PP_1155	PP_1155		YaiC/YhcK/ArdA family protein	-0.074756	-0.442145	-0.266842	-1.37731	-0.192086
PP_1356	PP_1356		conserved protein of unknown function	0.369351	1.90209	0.177578	1.12806	-0.191773
PP_0362	PP_0362		Biotin synthase	-0.0833843	-0.564297	-0.275013	-2.0845	-0.191629
PP_5102	PP_5102		conserved hypothetical protein	-0.0243909	-0.119168	-0.215947	-0.96737	-0.191556
PP_4995	PP_4995		putative protein possibly involved in the control of exopolysaccharide production	0.14057	0.789018	-0.0509482	-0.26465	-0.191519
PP_1930	PP_1930		arsenic resistance transcriptional regulator	0.141138	0.405559	-0.0503002	-0.168159	-0.191438
PP_4909	PP_4909		phosphoserine phosphatase	-2.77506	-4.55509	-2.96642	-5.86841	-0.191356
PP_4499	PP_4499		putative maturation enzyme	0.168542	0.685984	-0.022806	-0.0840893	-0.191348
PP_1145	PP_1145		RNA polymerase-associated protein RapA	0.282332	1.57866	0.0910074	0.586286	-0.191324
PP_5239	PP_5239		putative ATP-dependent chelatase	0.144158	0.832856	-0.0466529	-0.250347	-0.190811
PP_3389	PP_3389		conserved membrane protein of unknown function	-0.0432337	-0.278286	-0.233795	-1.53597	-0.190561
PP_4985	PP_4985		16S rRNA m3U1498 methyltransferase	-0.175377	-0.819725	-0.36575	-1.52867	-0.190373
PP_3336	PP_3336		conserved protein of unknown function	0.546661	1.80847	0.356573	1.33174	-0.190088
PP_2027	PP_2027		conserved exported protein of unknown function	0.067729	0.279501	-0.12215	-0.522303	-0.189879
PP_4289	PP_4289		conserved membrane protein of unknown function	0.118752	0.829015	-0.0711203	-0.507329	-0.189872
PP_2502	PP_2502		Transcriptional regulator, LysR family	0.15042	0.809304	-0.0392296	-0.229653	-0.18965
PP_1759	PP_1759		conserved exported protein of unknown function	0.329181	1.54087	0.139703	0.532427	-0.189478
PP_1526	PP_1526		putative Beta-(1-3)-glucosyl transferase	0.193621	1.28702	0.00414276	0.0312834	-0.189478
PP_4030	PP_4030		Enoyl-CoA hydratase/isomerase family protein	-0.00954715	-0.0392892	-0.19902	-0.766775	-0.189473
PP_3441	PP_3441		conserved protein of unknown function	0.145977	0.796432	-0.0432331	-0.220622	-0.18921
PP_4540	PP_4540		Hydrolase, alpha/beta fold family	-0.129175	-0.695022	-0.317969	-1.37903	-0.188794
PP_4059	PP_4059		fused trehalose synthase B/maltokinase	0.0722198	0.578251	-0.116529	-0.964058	-0.188749
PP_4258	PP_4258		cytochrome c oxidase subunit, cbb3-type	0.353695	1.42934	0.1653	0.513279	-0.188395
PP_2231	PP_2231		putative permease of the drug/metabolite transporter (DMT) superfamily	0.565541	0.836976	0.377202	1.57206	-0.188339
PP_1347	PP_1347		Glutathione S-transferase family protein	-0.0218858	-0.101763	-0.210089	-0.951418	-0.188204
PP_5541	PP_5541		conserved protein of unknown function	0.0851867	0.280676	-0.102936	-0.371609	-0.188123
PP_1907	PP_1907		Hydrolase, haloacid dehalogenase-like family	0.083322	0.292262	-0.104712	-0.597553	-0.188034
PP_4583	PP_4583		putative Peptidase	-0.0746894	-0.615165	-0.262442	-2.14098	-0.187752
PP_1320	PP_1320		stringent starvation protein A	0.383393	1.7076	0.195897	1.47646	-0.187496
PP_3561	PP_3561		conserved membrane protein of unknown function	0.0277506	0.172344	-0.159697	-1.0363	-0.187447
PP_2181	PP_2181		Transcriptional regulator, Cro/CI family	0.000555697	0.00166552	-0.186791	-0.650608	-0.187346
PP_2996	PP_2996		conserved protein of unknown function	0.111087	0.524128	-0.0761126	-0.341441	-0.1872
PP_4621	PP_4621		Homogentisate 1,2-dioxygenase	0.0911401	0.563624	-0.0958239	-0.571334	-0.186964
PP_3049	PP_3049		conserved protein of unknown function	-0.0538452	-0.199993	-0.240701	-1.12177	-0.186856
PP_2251	PP_2251		conserved membrane protein of unknown function	0.157596	0.842966	-0.0292097	-0.148432	-0.186805
PP_0755	PP_0755		conserved protein of unknown function	0.0753407	0.405868	-0.110879	-0.539289	-0.18622
PP_1326	PP_1326		16S rRNA 2'-O-ribose C1402 methyltransferase	1.31878	3.80399	1.13266	3.19774	-0.186124
PP_2180	PP_2180		polyamine:pyruvate transaminase	0.0662781	0.4107	-0.119509	-0.739595	-0.185788
PP_1094	PP_1094		putative electron transport complex protein	-0.176238	-0.86705	-0.361661	-1.74599	-0.185423
PP_2774	PP_2774		glycine betaine ABC transporter, ATPase/permease fusion protein	0.277002	1.44643	0.0917122	0.483332	-0.18529
PP_2150	PP_2150		putative Thiamine biosynthesis lipoprotein	0.227204	0.832837	0.0420865	0.157528	-0.185118
PP_4069	PP_4069		conserved protein of unknown function	-0.250774	-0.823905	-0.435557	-1.34482	-0.184783
PP_3080	PP_3080		tyr-sensitive phospho-2-dehydro-3-deoxyheptonate aldolase	0.00165956	0.00800289	-0.182017	-0.955864	-0.183677
PP_2171	PP_2171		Transporter, LysE family	0.248263	0.645061	0.0646545	0.280108	-0.183608
PP_0330	PP_0330		hypothetical protein	0.132001	0.73197	-0.0515441	-0.21089	-0.183545
PP_3913	PP_3913		protein of unknown function	0.161649	0.77257	-0.0214831	-0.121331	-0.183132
PP_2455	PP_2455		ribose ABC transporter - ATP-binding subunit	-0.188447	-0.947463	-0.371515	-1.9287	-0.183069
PP_5549	PP_5549		conserved protein of unknown function	0.233751	0.941772	0.0507336	0.150927	-0.183017
PP_5738	PP_5738		conserved protein of unknown function	-0.0736264	-0.480085	-0.256609	-1.4745	-0.182982
PP_0715	PP_0715		Outer membrane efflux protein	0.160249	1.02752	-0.0227087	-0.15229	-0.182957
PP_1707	PP_1707		D-isomer specific 2-hydroxyacid dehydrogenase family protein	0.122622	0.610326	-0.0596085	-0.336333	-0.18223
PP_2796	PP_2796		conserved protein of unknown function	-0.0616342	-0.268043	-0.243621	-0.944093	-0.181987
PP_2009	PP_2009		putative 1-aminocyclopropane-1-carboxylate deaminase	0.20733	1.20304	0.0253956	0.126866	-0.181935
PP_2596	PP_2596		putative ABC transporter, permease/ATP-binding protein	0.047832	0.232232	-0.133887	-0.67061	-0.181719
PP_4629	PP_4629		Sensory box protein	-0.101358	-0.268946	-0.282899	-0.886627	-0.181542
PP_1962	PP_1962		Site-specific recombinase, phage integrase family	-0.053525	-0.269844	-0.235031	-1.28743	-0.181505
PP_3145	PP_3145		conserved protein of unknown function	0.347914	1.78338	0.166528	0.92185	-0.181386
PP_2813	PP_2813		BNR domain protein	0.0394216	0.108209	-0.141808	-0.500837	-0.181229
PP_3579	PP_3579		conserved membrane protein of unknown function	0.248742	0.794585	0.0675291	0.239787	-0.181213
PP_5020	PP_5020		putative methyl-accepting chemotaxis protein	0.111341	0.496032	-0.0698055	-0.394634	-0.181146
PP_2019	PP_2019		putative multidrug efflux transporter, RND family	0.0223396	0.17556	-0.158681	-1.24497	-0.181021
PP_3747	PP_3747		glycolate oxidase, iron-sulfur subunit	0.20588	1.05681	0.0250514	0.132721	-0.180829
PP_3539	PP_3539		putative Transcriptional regulator	-0.109082	-0.282742	-0.289665	-0.426034	-0.180583
PP_0304	PP_0304		Carnitine uptake ABC transporter, periplasmic component	0.205333	0.776852	0.02498	0.107687	-0.180353
PP_0057	PP_0057		major facilitator family transporter	0.0174112	0.137676	-0.162939	-1.34785	-0.180351
PP_0565	PP_0565		putative enzyme	0.107283	0.303627	-0.0729942	-0.327951	-0.180277
PP_2209	PP_2209		2-aminoethylphosphonate--pyruvate transaminase	0.0389051	0.224848	-0.140823	-0.714983	-0.179728
PP_5120	PP_5120		coniferyl aldehyde dehydrogenase	-0.0685769	-0.430853	-0.248219	-1.46872	-0.179642
PP_0662	PP_0662		putative Threonine synthase	0.257252	1.56929	0.0776936	0.52321	-0.179559
PP_3288	PP_3288		Universal stress protein family	0.0373805	0.249352	-0.142144	-0.909654	-0.179524
PP_0787	PP_0787		quinolinate phosphoribosyltransferase (decarboxylating) monomer	-0.201799	-0.496525	-0.381083	-0.764213	-0.179284
PP_2622	PP_2622		conserved protein of unknown function	0.318284	0.861179	0.139082	0.419267	-0.179201
PP_4371	PP_4371		two component system AtoC DNA-binding transcriptional activator	0.425864	2.79949	0.246672	1.3834	-0.179191
PP_5543	PP_5543		protein of unknown function	0.16495	0.459	-0.0141275	-0.0443921	-0.179078
PP_0240	PP_0240		Aliphatic sulfonates import ATP-binding protein SsuB	0.37573	0.865231	0.196685	0.691856	-0.179045
PP_3970	PP_3970		putative oxidoreductase, Zn-dependent and NAD(P)-binding	0.221235	1.28618	0.0423715	0.299894	-0.178863
PP_1354	PP_1354		putative multidrug efflux MFS transporter	-0.177128	-1.02191	-0.35554	-2.33311	-0.178411
PP_0484	PP_0484		transporter of an unknown substrate	-0.0631257	-0.273778	-0.241436	-1.10916	-0.17831
PP_0190	PP_0190		putative disulfide bond formation protein B	0.191876	0.998081	0.0136813	0.0610646	-0.178195
PP_5327	PP_5327		putative phosphate ABC transporter, permease subunit	0.259118	1.52744	0.080978	0.504173	-0.17814
PP_2008	PP_2008		2,4-dienoyl-CoA reductase	0.170621	1.25624	-0.00738955	-0.0512425	-0.17801
PP_5110	PP_5110		cytokinetic ring ABC transporter-like subunit - ATP-binding subunit	0.0124198	0.0226254	-0.165146	-0.206321	-0.177566
PP_2124	PP_2124		putative Glycosyl transferase	0.0795645	0.380715	-0.0978443	-0.39527	-0.177409
PP_2410	PP_2410		cation efflux system protein	-0.0312988	-0.226123	-0.208681	-1.46302	-0.177383
PP_2079	PP_2079		conserved protein of unknown function	-0.119071	-0.618718	-0.296204	-1.16395	-0.177133
PP_5638	PP_5638		conserved protein of unknown function	0.0809344	0.301625	-0.0960473	-0.411241	-0.176982
PP_1478	PP_1478		putative Xenobiotic reductase	0.423419	1.66434	0.246479	1.02262	-0.17694
PP_1803	PP_1803		UDP-sugar epimerase	0.0295506	0.209281	-0.146598	-1.10911	-0.176149
PP_2326	PP_2326		Universal stress protein	-0.00934883	-0.0402487	-0.185433	-1.17836	-0.176084
PP_1401	PP_1401		C4-dicarboxylate transport transcriptional regulatory protein	0.183642	0.932349	0.00793341	0.0327179	-0.175709
PP_1022	PP_1022		glucose 6-phosphate-1-dehydrogenase	0.0238657	0.0668813	-0.150963	-0.505995	-0.174829
PP_4871	PP_4871		putative lysine decarboxylase family protein	0.147985	0.62072	-0.0268053	-0.112557	-0.17479
PP_3191	PP_3191		putative threonine ammonia-lyase / dehydratase	-0.0801835	-0.384381	-0.254971	-0.770414	-0.174788
PP_4072	PP_4072		conserved protein of unknown function	0.2029	1.24341	0.0282441	0.1953	-0.174655
PP_5613	PP_5613		protein of unknown function	-0.00963488	-0.0619505	-0.18406	-1.27419	-0.174425
PP_2657	PP_2657		phosphate ABC transporter	0.0789448	0.389335	-0.0951511	-0.535778	-0.174096
PP_3816	PP_3816		Polyamine ABC transporter, permease protein	0.117802	0.751217	-0.0562649	-0.355977	-0.174067
PP_0543	PP_0543		ethanolamine ammonia-lyase, alpha-subunit	-0.0641645	-0.320732	-0.238217	-1.37803	-0.174052
PP_2952	PP_2952		Transcriptional regulator, LysR family	0.246348	1.64593	0.0731112	0.504692	-0.173237
PP_1675	PP_1675		Subunit of adenosylcobinamide-phosphate synthase beta component	-0.145347	-0.831577	-0.318067	-1.88799	-0.17272
PP_2725	PP_2725		Protease PfpI	0.374563	0.829282	0.202468	0.644743	-0.172095
PP_3076	PP_3076		putative ABC transporter permease protein	0.0276687	0.167451	-0.144417	-0.876052	-0.172086
PP_3992	PP_3992		xanthine permease	-0.035517	-0.22814	-0.207574	-1.57481	-0.172057
PP_2935	PP_2935		conserved membrane protein of unknown function	0.174321	0.91685	0.00245636	0.0117453	-0.171865
PP_0705	PP_0705		DNA-3-methyladenine glycosylase	0.175382	0.763979	0.00351971	0.0132256	-0.171863
PP_5146	PP_5146		RNA pyrophosphohydrolase	-0.0575877	-0.254872	-0.229044	-1.00453	-0.171457
PP_1894	PP_1894		glutathione S-transferase reducing arsenate to arsenite	0.259922	1.55793	0.0885823	0.581013	-0.17134
PP_2846	PP_2846		urease accessory protein	0.61545	1.92596	0.444679	1.9255	-0.170771
PP_0162	PP_0162		RNA polymerase sigma-70 factor, ECF subfamily	0.259331	1.69517	0.0891506	0.586231	-0.170181
PP_0966	PP_0966		Histidinol dehydrogenase	-0.281432	-1.7248	-0.451195	-2.59733	-0.169763
PP_5015	PP_5015		Phosphoribosyl-ATP pyrophosphatase	0.384694	1.10563	0.214932	0.599857	-0.169762
PP_3798	PP_3798		conserved protein of unknown function	0.160322	0.661303	-0.00932554	-0.0335344	-0.169648
PP_2859	PP_2859		conserved protein of unknown function	0.222197	1.14272	0.0527643	0.301592	-0.169433
PP_2013	PP_2013		conserved protein of unknown function	0.213132	1.0012	0.0438524	0.251437	-0.16928
PP_3759	PP_3759		Methylesterase, CheB-like	-0.0745703	-0.339979	-0.243745	-0.935031	-0.169174
PP_2829	PP_2829		Transcriptional regulator, GntR family	-0.217109	-1.38889	-0.385982	-2.14528	-0.168872
PP_0649	PP_0649		MutT/nudix family protein	0.278248	1.24486	0.109542	0.430039	-0.168706
PP_0096	PP_0096		oligopeptidase A	0.010405	0.0686824	-0.157956	-1.16267	-0.168361
PP_3212	PP_3212		Rieske 2Fe-2S family protein	0.0261039	0.123605	-0.142083	-0.680873	-0.168187
PP_4638	PP_4638		Methylenetetrahydrofolate reductase	0.158258	0.992098	-0.0097255	-0.070666	-0.167983
PP_0800	PP_0800		conserved protein of unknown function	0.368953	1.65429	0.201022	1.05373	-0.167932
PP_3203	PP_3203		Major facilitator family transporter	0.335285	1.64214	0.167694	0.788096	-0.16759
PP_2437	PP_2437		putative Acyl-CoA dehydrogenase	0.362067	1.91433	0.19456	1.24385	-0.167506
PP_3910	PP_3910		conserved protein of unknown function	-0.0583275	-0.276754	-0.225554	-1.45853	-0.167227
PP_0576	PP_0576		putative Lipoprotein	0.0262456	0.177003	-0.14096	-0.978719	-0.167206
PP_1975	PP_1975		putative EmrB/QacA family drug resistance transporter	0.105336	0.744662	-0.0617399	-0.460465	-0.167076
PP_1254	PP_1254		XenA	-0.566142	-1.66461	-0.733129	-2.72822	-0.166987
PP_1026	PP_1026		Peptidase, M23/M37 family	0.504865	1.20508	0.338081	1.29414	-0.166784
PP_0743	PP_0743		conserved protein with NAD(P)-binding Rossmann-fold domain	-0.21961	-1.19722	-0.386309	-2.2927	-0.166699
PP_3030	PP_3030		conserved exported protein of unknown function	-0.064468	-0.438868	-0.231055	-1.4054	-0.166587
PP_2098	PP_2098		D-alanyl-D-alanine carboxypeptidase	-0.234509	-1.37747	-0.401033	-2.70788	-0.166523
PP_1001	PP_1001		arginine deiminase	-0.134547	-0.641612	-0.300749	-1.28383	-0.166201
PP_0741	PP_0741		conserved protein of unknown function	0.138238	0.754247	-0.0279597	-0.150443	-0.166198
PP_3400	PP_3400		alpha-ketoglutarate- and Fe(II)-dependent dioxygenase	-0.213873	-0.689539	-0.379937	-1.67323	-0.166064
PP_0590	PP_0590		Transcriptional regulator, ArsR family	0.169015	0.838022	0.00335597	0.0188074	-0.165659
PP_1380	PP_1380		3-oxoadipate enol-lactonase 2	0.23036	0.967653	0.0647266	0.351805	-0.165634
PP_3926	PP_3926		short-chain dehydrogenase	0.262582	0.47842	0.096996	0.190467	-0.165586
PP_1459	PP_1459		CBS domain protein	0.312691	1.38194	0.147195	0.62857	-0.165496
PP_0184	PP_0184		Argininosuccinate lyase	-0.771638	-2.5053	-0.936934	-3.19351	-0.165296
PP_0364	PP_0364		pimeloyl-[acp] methyl ester esterase	0.295742	1.3876	0.130446	0.814999	-0.165296
PP_2288	PP_2288		Phage tail fiber protein	-0.0449123	-0.300957	-0.210099	-1.61873	-0.165187
PP_2650	PP_2650		putative 4-hydroxybutyrate dehydrogenase	-0.196927	-0.471965	-0.362064	-1.14044	-0.165136
PP_2781	PP_2781		putative beta-ketoacyl synthase	-0.0408236	-0.2676	-0.205801	-1.23364	-0.164977
PP_4044	PP_4044		conserved protein of unknown function	-0.164709	-0.807247	-0.329593	-1.36068	-0.164884
PP_4688	PP_4688		Heme/hemin ABC transporter, permease protein	-0.0451051	-0.21503	-0.209676	-0.935251	-0.164571
PP_2631	PP_2631		putative cellulose biosynthesis, BcsF/YhjT	0.0119378	0.0204608	-0.152393	-0.176949	-0.164331
PP_2587	PP_2587		LuxR family transcriptional regulator	0.00362822	0.0169392	-0.160463	-0.847632	-0.164091
PP_0693	PP_0693		conserved protein of unknown function	-0.110924	-0.763392	-0.274688	-1.78589	-0.163765
PP_0569	PP_0569		MATE efflux family protein	-0.0737643	-0.341011	-0.237055	-1.08593	-0.16329
PP_2758	PP_2758		putative Ribose ABC transporter, periplasmic ribose-binding protein	-0.00547963	-0.0328981	-0.168711	-1.06297	-0.163232
PP_3073	PP_3073		3-hydroxybutyrate dehydrogenase	-0.261565	-0.927761	-0.424246	-1.4537	-0.162681
PP_1300	PP_1300		putative amino acid ABC transporter - ATP-binding subunit	0.51599	1.81118	0.35338	0.937293	-0.162609
PP_3176	PP_3176		Major facilitator family transporter	0.083937	0.47168	-0.0783208	-0.411911	-0.162258
PP_4750	PP_4750		Amino acid ABC transporter, permease protein	0.095381	0.494748	-0.0667272	-0.353304	-0.162108
PP_5408	PP_5408		conserved protein of unknown function	0.331903	1.94323	0.169827	0.909428	-0.162077
PP_4313	PP_4313		putative peptidylprolyl isomerase	-0.00371754	-0.0137392	-0.16572	-0.740525	-0.162002
PP_2379	PP_2379		putative cytochrome oxidase biogenesis protein	-0.625864	-2.2965	-0.78735	-2.57354	-0.161486
PP_3398	PP_3398		putative Curli fiber surface-exposed nucleator CsgB	-0.265473	-0.793915	-0.426938	-0.666953	-0.161465
PP_4165	PP_4165		conserved protein of unknown function	0.306256	1.87514	0.145166	0.883311	-0.16109
PP_5472	PP_5472		conserved exported protein of unknown function	-0.173337	-0.653496	-0.334378	-1.58358	-0.16104
PP_0917	PP_0917		Chromosome initiation inhibitor	-0.10756	-0.500835	-0.26858	-1.39341	-0.16102
PP_4925	PP_4925		conserved protein of unknown function	0.635096	1.92193	0.474256	1.57196	-0.160841
PP_0941	PP_0941		putative ribosome associated protein	-0.0149422	-0.0574207	-0.175407	-0.585301	-0.160464
PP_1488	PP_1488		Methyl-accepting chemotaxis transducer	-0.14049	-0.970258	-0.300205	-2.19256	-0.159715
PP_3165	PP_3165		benzoate MFS transporter	0.265014	1.26293	0.105581	0.565257	-0.159433
PP_0056	PP_0056		choline dehydrogenase	-0.0119727	-0.0878691	-0.17107	-1.16847	-0.159097
PP_3405	PP_3405		conserved membrane protein of unknown function	-0.102567	-0.655673	-0.261426	-1.90449	-0.158859
PP_4479	PP_4479		arginine N-succinyltransferase, subunit beta	0.454447	1.63768	0.295638	1.35349	-0.158809
PP_0895	PP_0895		conserved protein of unknown function	0.037496	0.252703	-0.121266	-0.766433	-0.158762
PP_4504	PP_4504		conserved exported protein of unknown function	-0.403545	-0.591845	-0.561621	-1.17115	-0.158076
PP_4532	PP_4532		ATP-dependent DEAD-box RNA helicase require for 50S ribosomal subunit biogenesis	-0.0650441	-0.107854	-0.223012	-0.393221	-0.157968
PP_4899	PP_4899		ADP-dependent (S)-NAD(P)H-hydrate dehydratase	-0.0819445	-0.448953	-0.239698	-1.34996	-0.157753
PP_3533	PP_3533		putative ornithine cyclodeaminase	-0.0976317	-0.559354	-0.255155	-1.44552	-0.157524
PP_4584	PP_4584		putative endonuclease	0.139027	0.380718	-0.0181758	-0.0513761	-0.157203
PP_0076	PP_0076		putative choline betaine-binding protein	0.0339071	0.182542	-0.123269	-0.824169	-0.157177
PP_0707	PP_0707		putative membrane protein	0.106386	0.554388	-0.0507356	-0.313632	-0.157122
PP_5047	PP_5047		two-component system sensory histidine kinase/phosphatase GlnL/GlnG	0.482426	2.41744	0.325574	1.96858	-0.156852
PP_3233	PP_3233		transcriptional regulator with 4Fe-4S cluster, Crp/Fnr family	0.189604	0.688787	0.0330003	0.151312	-0.156604
PP_5629	PP_5629		putative intracellular protease/amidase	0.111071	0.720721	-0.0452218	-0.306385	-0.156292
PP_3740	PP_3740		Major facilitator family transporter	-0.140925	-0.831273	-0.29713	-1.44465	-0.156205
PP_0970	PP_0970		Cyanate MFS transporter	-0.0542429	-0.420756	-0.210265	-1.61777	-0.156022
PP_0987	PP_0987		L-serine dehydratase	0.07081	0.437369	-0.0847588	-0.532771	-0.155569
PP_1271	PP_1271		putative Multidrug efflux MFS transporter	0.00489302	0.0224022	-0.15036	-0.712499	-0.155253
PP_0564	PP_0564		conserved protein of unknown function	0.0251023	0.136277	-0.130075	-0.746478	-0.155178
PP_3904	PP_3904		conserved protein of unknown function	0.0280695	0.0645915	-0.127101	-0.402307	-0.155171
PP_4986	PP_4986		Channel protein, hemolysin III family	-0.197632	-1.03525	-0.352696	-1.96145	-0.155064
PP_5003	PP_5003		poly(3-hydroxyalkanoate) polymerase 1	0.0769192	0.525747	-0.078116	-0.58043	-0.155035
PP_5687	PP_5687		putative permease of the major facilitator superfamily	-0.0019931	-0.00711762	-0.156898	-0.780032	-0.154905
PP_3729	PP_3729		Periplasmic amino acid-binding protein-related protein	-0.118981	-0.556412	-0.273852	-1.19142	-0.154871
PP_2492	PP_2492		alcohol dehydrogenase, NAD(P)-dependent	0.00084321	0.00673877	-0.153655	-1.161	-0.154498
PP_4798	PP_4798		putative Membrane-bound lytic murein transglycosylase	-0.172868	-0.840876	-0.326613	-1.627	-0.153745
PP_0868	PP_0868		ABC transporter ATP-binding subunit	-0.097719	-0.544663	-0.251428	-1.24994	-0.153709
PP_4827	PP_4827		Precorrin-2 C(20)-methyltransferase	-0.106956	-0.629347	-0.260321	-1.59529	-0.153366
PP_5083	PP_5083		putative Type IV pili biogenesis protein PilM	0.144067	0.440924	-0.0092342	-0.0229975	-0.153301
PP_2130	PP_2130		putative Soluble lytic transglycosylase	0.447472	3.12389	0.294273	2.20944	-0.153199
PP_0753	PP_0753		putative Lipoprotein	-1.34671	-5.46182	-1.49981	-7.31858	-0.153099
PP_1941	PP_1941		conserved protein of unknown function	0.151284	0.789654	-0.00171204	-0.00835713	-0.152996
PP_3775	PP_3775		putative sarcosine oxidase	0.12503	0.950533	-0.0277568	-0.215256	-0.152787
PP_2961	PP_2961		Transcriptional regulator, LysR family	0.0931771	0.500728	-0.0594252	-0.316862	-0.152602
PP_0242	PP_0242		Transcriptional regulator, TetR family	-0.10142	-0.531864	-0.254018	-1.46995	-0.152598
PP_1802	PP_1802		glycosyl transferase	-0.155656	-1.23483	-0.30817	-2.4732	-0.152514
PP_3296	PP_3296		putative transporter	-0.0407288	-0.251535	-0.193045	-1.22202	-0.152316
PP_0555	PP_0555		Acetoin:2,6-dichlorophenolindophenol oxidoreductase subunit alpha	-0.13031	-0.671607	-0.28251	-1.08512	-0.1522
PP_4447	PP_4447		conserved protein of unknown function	0.0875189	0.486717	-0.0640894	-0.326023	-0.151608
PP_5722	PP_5722		conserved protein of unknown function of phage origin	0.0463305	0.271193	-0.105106	-0.63811	-0.151437
PP_0189	PP_0189		putative heme biosynthesis protein	0.476402	1.96853	0.325029	1.42654	-0.151373
PP_5523	PP_5523		conserved protein of unknown function	0.508734	1.99517	0.357649	1.64831	-0.151085
PP_0633	PP_0633		Type 4 fimbrial assembly protein PilC	0.0734938	0.221644	-0.0775477	-0.322115	-0.151041
PP_0735	PP_0735		molybdopterin-synthase adenylyltransferase	0.107641	0.226568	-0.0433366	-0.0958011	-0.150978
PP_2304	PP_2304		putative Peptidyl-prolyl cis-trans isomerase D	-0.487892	-2.39666	-0.638799	-2.89227	-0.150907
PP_1520	PP_1520		glycerol-3-phosphate acyltransferase	0.0733105	0.494426	-0.0775664	-0.605183	-0.150877
PP_1282	PP_1282		Alginate biosynthesis protein AlgX	0.161349	0.886562	0.0106777	0.0502436	-0.150671
PP_2624	PP_2624		conserved protein of unknown function	-0.251785	-0.866786	-0.402341	-1.45974	-0.150556
PP_0552	PP_0552		2,3-butanediol dehydrogenase	0.0902607	0.582493	-0.059922	-0.433982	-0.150183
PP_5313	PP_5313		DNA-binding protein HU-alpha	-0.315213	-0.714738	-0.465315	-0.557673	-0.150102
PP_2779	PP_2779		putative Beta-ketoacyl synthase	-0.277512	-1.6215	-0.427594	-2.60824	-0.150083
PP_2985	PP_2985		conserved protein of unknown function	0.110335	0.595363	-0.039518	-0.265236	-0.149853
PP_4311	PP_4311		putative D-amino acid dehydrogenase 2 small subunit	-0.103991	-0.430664	-0.253749	-1.33789	-0.149758
PP_4553	PP_4553		RNA polymerase sigma-70 factor, ECF subfamily	-0.0870641	-0.50809	-0.236802	-1.34122	-0.149738
PP_5209	PP_5209		conserved exported protein of unknown function	-0.0517679	-0.231241	-0.201148	-1.07894	-0.14938
PP_5661	PP_5661		putative lipoprotein	-0.169921	-0.425873	-0.319216	-1.09074	-0.149295
PP_2691	PP_2691		conserved protein of unknown function	0.348547	1.47469	0.199255	0.847121	-0.149292
PP_3649	PP_3649		Transcriptional regulator, GntR family	0.104647	0.234259	-0.0446211	-0.118731	-0.149268
PP_5363	PP_5363		conserved exported protein of unknown function	-0.0111527	-0.0521893	-0.16022	-0.865525	-0.149067
PP_2593	PP_2593		Ferric siderophore ABC transporter, permease protein	-0.0376151	-0.189737	-0.186504	-0.748839	-0.148889
PP_4449	PP_4449		conserved protein of unknown function	-0.380671	-1.43072	-0.529507	-1.64486	-0.148836
PP_3280	PP_3280		3-oxoadipyl-CoA/3-oxo-5,6-dehydrosuberyl-CoA thiolase	-0.0845444	-0.352779	-0.233169	-1.02455	-0.148624
PP_4256	PP_4256		cytochrome c oxidase subunit, cbb3-type	-0.131421	-0.559324	-0.280004	-1.08895	-0.148583
PP_1203	PP_1203		DNA polymerase IV	0.0943301	0.594392	-0.0539631	-0.34621	-0.148293
PP_1563	PP_1563		putative Phage terminase, large subunit	0.277708	1.82427	0.129492	0.964821	-0.148217
PP_1075	PP_1075		glycerol kinase	0.511912	3.65004	0.364057	2.66107	-0.147855
PP_4692	PP_4692		putative aspartate/tyrosine/aromatic aminotransferase	0.0935591	0.625313	-0.0542905	-0.365448	-0.14785
PP_0287	PP_0287		conserved exported protein of unknown function	0.137038	0.806359	-0.0106909	-0.0586556	-0.147728
PP_5714	PP_5714		conserved protein of unknown function	0.125121	0.353008	-0.0224618	-0.0643996	-0.147583
PP_3676	PP_3676		conserved protein of unknown function	0.281415	0.995911	0.133905	0.713292	-0.147509
PP_0840	PP_0840		serine acetyltransferase	0.182233	0.704191	0.0347628	0.115217	-0.14747
PP_4610	PP_4610		conserved protein of unknown function containing PepSY-associated TM helix domain	-0.566839	-3.48258	-0.714055	-4.7346	-0.147215
PP_5532	PP_5532		conserved protein of unknown function	0.453826	2.1464	0.306703	1.65445	-0.147123
PP_3660	PP_3660		Transcriptional regulator, LysR family	0.0630901	0.256747	-0.0839645	-0.337582	-0.147055
PP_4537	PP_4537		conserved membrane protein of unknown function	0.0501703	0.338881	-0.0968459	-0.567652	-0.147016
PP_3370	PP_3370		2-carboxybenzaldehyde reductase	0.0810021	0.429649	-0.0653702	-0.43033	-0.146372
PP_3545	PP_3545		Sensory box histidine kinase/response regulator	0.0427708	0.265946	-0.103588	-0.713327	-0.146359
PP_5305	PP_5305		Epimerase/dehydratase-related protein	0.0530566	0.326056	-0.0932114	-0.615441	-0.146268
PP_4514	PP_4514		putative esterase of the alpha-beta hydrolase superfamily	-0.0832507	-0.627538	-0.229355	-1.70201	-0.146104
PP_4918	PP_4918		conserved protein of unknown function	-0.0162117	-0.0917574	-0.1623	-1.05906	-0.146088
PP_1446	PP_1446		TonB-dependent receptor	-0.0811008	-0.501247	-0.227175	-1.52444	-0.146074
PP_2713	PP_2713		DNA-binding response regulator	-0.0321747	-0.187593	-0.178246	-0.904186	-0.146072
PP_3205	PP_3205		Fumarylacetoacetate hydrolase family protein	-0.0570516	-0.141414	-0.203119	-0.878368	-0.146067
PP_2613	PP_2613		conserved protein of unknown function	-0.157913	-0.857954	-0.303966	-1.46433	-0.146052
PP_5727	PP_5727		protein of unknown function	-0.0905229	-0.485713	-0.236574	-1.45728	-0.146051
PP_4896	PP_4896		DNA mismatch repair protein MutL	-0.323751	-2.04708	-0.469798	-3.1168	-0.146047
PP_3253	PP_3253		Carboxylate-amine ligase PP_3253	0.0556792	0.349067	-0.0903506	-0.550397	-0.14603
PP_4411	PP_4411		conserved protein of unknown function	0.17853	1.30177	0.0329919	0.251795	-0.145538
PP_2487	PP_2487		putative aldehyde dehydrogenase	0.0714616	0.525031	-0.0737275	-0.585977	-0.145189
PP_1029	PP_1029		conserved membrane protein of unknown function	0.060721	0.382027	-0.0843568	-0.596684	-0.145078
PP_3326	PP_3326		conserved exported protein of unknown function	-0.0075954	-0.0402791	-0.152465	-0.822666	-0.144869
PP_3104	PP_3104		conserved protein of unknown function	0.00143282	0.00943359	-0.143346	-0.956978	-0.144779
PP_2575	PP_2575		conserved exported protein of unknown function	-0.231023	-0.659763	-0.375792	-1.15959	-0.144769
PP_2987	PP_2987		conserved protein of unknown function	-0.0358147	-0.156675	-0.180568	-0.74194	-0.144753
PP_4337	PP_4337		chemotaxis response regulator protein-glutamate methylesterase of group 1 operon	1.95768	9.88162	1.81304	9.41645	-0.144635
PP_3238	PP_3238		putative Transcriptional regulator PyrR	-0.00110584	-0.0039979	-0.145659	-0.620924	-0.144554
PP_4047	PP_4047		conserved protein of unknown function	-0.184519	-0.832052	-0.328924	-1.5177	-0.144405
PP_3856	PP_3856		conserved protein of unknown function	0.0229809	0.152762	-0.121395	-0.871845	-0.144376
PP_1521	PP_1521		conserved protein of unknown function	0.136134	0.486342	-0.0075733	-0.0316642	-0.143708
PP_1318	PP_1318		Cytochrome b	0.227374	1.35966	0.0838999	0.510168	-0.143474
PP_0256	PP_0256		putative oxidoreductase	0.0610885	0.356267	-0.0823506	-0.546211	-0.143439
PP_2365	PP_2365		Transcriptional regulator, AraC family	0.461858	1.48935	0.318448	1.27999	-0.14341
PP_3706	PP_3706		conserved protein of unknown function	0.0782343	0.472819	-0.0649134	-0.397608	-0.143148
PP_5403	PP_5403		conserved protein of unknown function	-0.0548296	-0.299573	-0.19781	-1.1902	-0.14298
PP_2861	PP_2861		Methyl-accepting chemotaxis transducer	-0.0188399	-0.127641	-0.161755	-1.11695	-0.142915
PP_1092	PP_1092		DNA glycosylase/apyrimidinic (AP) lyase specific for damaged pyrimidinic sites	0.127419	0.870488	-0.0154922	-0.109239	-0.142911
PP_1562	PP_1562		putative Phage terminase, small subunit	-0.206534	-0.487864	-0.349299	-0.735905	-0.142765
PP_5594	PP_5594		conserved protein of unknown function	-0.278369	-0.493089	-0.421123	-1.07401	-0.142755
PP_4679	PP_4679		acetohydroxybutanoate synthase / acetolactate synthase	0.0099278	0.0441458	-0.132749	-0.593721	-0.142677
PP_4303	PP_4303		conserved protein of unknown function	0.140542	0.9171	-0.00167054	-0.0118913	-0.142212
PP_4435	PP_4435		conserved protein of unknown function	0.436489	1.67268	0.294578	1.00626	-0.141911
PP_4505	PP_4505		Sensor histidine kinase	-0.571684	-2.1252	-0.712912	-2.80593	-0.141228
PP_2007	PP_2007		P-47-related protein	0.252202	1.98847	0.111087	0.904938	-0.141115
PP_4010	PP_4010		DNA replication inhibitor	-0.43602	-1.25527	-0.577095	-1.63698	-0.141075
PP_4377	PP_4377		putative Flagellin FlaG	0.650233	1.95536	0.509173	2.43956	-0.141061
PP_1558	PP_1558		conserved protein of unknown function	0.182764	1.0884	0.0417424	0.255685	-0.141022
PP_1067	PP_1067		Sensor histidine kinase	0.0973144	0.705886	-0.0434723	-0.333991	-0.140787
PP_3569	PP_3569		quinate dehydrogenase (quinone)	0.132902	0.873547	-0.00776884	-0.0532572	-0.140671
PP_4628	PP_4628		conserved protein of unknown function	0.473891	2.571	0.333221	1.52497	-0.140671
PP_4582	PP_4582		conserved membrane protein of unknown function	0.190662	0.666402	0.0500092	0.191517	-0.140653
PP_1447	PP_1447		conserved protein of unknown function	0.295053	1.10022	0.155318	0.737062	-0.139736
PP_3089	PP_3089		conserved protein of unknown function	0.203692	0.829687	0.0640119	0.276582	-0.13968
PP_2697	PP_2697		putative oxidoreductase containing a flavin reductase domain	0.180735	0.696375	0.0410763	0.146601	-0.139659
PP_3440	PP_3440		conserved protein of unknown function	0.157079	0.975186	0.0174332	0.118849	-0.139646
PP_2527	PP_2527		conserved membrane protein of unknown function	-0.0757954	-0.349	-0.215117	-1.24412	-0.139321
PP_3460	PP_3460		quinohemoprotein amine dehydrogenase, gamma subunit	0.249727	0.679779	0.110694	0.312856	-0.139033
PP_2416	PP_2416		putative Iron ABC transporter, ATP-binding protein	0.0728429	0.120145	-0.0659277	-0.0840788	-0.138771
PP_2643	PP_2643		aromatic acid chemoreceptor	-0.230971	-0.699742	-0.369741	-1.27137	-0.13877
PP_2048	PP_2048		putative acyl-CoA dehydrogenase	-0.0738407	-0.493928	-0.2126	-1.52821	-0.138759
PP_2934	PP_2934		conserved exported protein of unknown function	0.17567	0.976679	0.0371971	0.228477	-0.138473
PP_2735	PP_2735		conserved protein of unknown function	0.145601	0.896485	0.00729835	0.0360329	-0.138303
PP_3412	PP_3412		DNA-binding response regulator, LuxR family	-0.0923982	-0.403553	-0.230591	-1.33991	-0.138192
PP_3211	PP_3211		ABC transporter, ATP-binding protein	-0.357258	-1.41281	-0.495121	-1.80458	-0.137863
PP_3284	PP_3284		enoyl-CoA hydratase-isomerase	0.593344	2.67618	0.455553	1.76184	-0.137791
PP_1810	PP_1810		conserved protein of unknown function	0.123594	0.605266	-0.0139922	-0.073242	-0.137586
PP_3507	PP_3507		Aerobic cobaltochelatase subunit CobN	-0.13707	-0.9576	-0.274519	-1.95659	-0.137448
PP_0581	PP_0581		3-oxoacyl-(Acyl-carrier-protein) reductase	-0.0408117	-0.300921	-0.177969	-1.31741	-0.137157
PP_4135	PP_4135		conserved protein of unknown function	0.175294	0.920015	0.0381859	0.163825	-0.137108
PP_2043	PP_2043		conserved exported protein of unknown function	-0.072965	-0.50954	-0.209588	-1.45271	-0.136623
PP_0984	PP_0984		conserved membrane protein of unknown function	-0.464548	-1.86945	-0.601101	-2.38012	-0.136552
PP_2619	PP_2619		FHA domain protein	0.290788	0.693341	0.154661	0.456363	-0.136127
PP_3630	PP_3630		tyrosine-specific outer membrane porin D	-0.00728268	-0.0569118	-0.143337	-1.02816	-0.136055
PP_2094	PP_2094		putative Nitrate-binding protein NasS	0.162112	0.853028	0.0261912	0.130746	-0.13592
PP_1051	PP_1051		Type II secretion pathway protein XcpV	0.128307	0.478299	-0.00748768	-0.023703	-0.135795
PP_1539	PP_1539		conserved protein of unknown function	-0.013638	-0.0978923	-0.149193	-1.13927	-0.135556
PP_5627	PP_5627		protein of unknown function	-0.1433	-0.715415	-0.278797	-1.60345	-0.135496
PP_4920	PP_4920		putative Lipoprotein	0.105582	0.608159	-0.029789	-0.193567	-0.135371
PP_3199	PP_3199		putative Monooxygenase	0.062613	0.280178	-0.0726259	-0.345136	-0.135239
PP_1165	PP_1165		conserved protein of unknown function	0.00480651	0.0310175	-0.130224	-0.92989	-0.13503
PP_0829	PP_0829		conserved protein of unknown function	0.0183345	0.117604	-0.116197	-0.73063	-0.134532
PP_0229	PP_0229		choline/carnitine/betaine transporter	0.180187	1.11982	0.0457015	0.283375	-0.134486
PP_2692	PP_2692		putative Transporter, BCCT family	0.00583289	0.0225939	-0.128249	-0.732001	-0.134082
PP_3324	PP_3324		GTP cyclohydrolase I	-0.270943	-1.32644	-0.404912	-2.36711	-0.133968
PP_3182	PP_3182		GGDEF domain protein	0.105695	0.636841	-0.0282313	-0.180027	-0.133926
PP_4862	PP_4862		3-hydroxy acid dehydrogenase, NADP-dependent / malonic semialdehyde reductase	0.177988	1.09312	0.0440624	0.272694	-0.133925
PP_3192	PP_3192		conserved protein of unknown function	0.209224	0.647296	0.0758876	0.268086	-0.133337
PP_2680	PP_2680		aldehyde dehydrogenase	0.281473	1.39713	0.148343	0.556719	-0.13313
PP_4648	PP_4648		Ribosomal RNA large subunit methyltransferase G	-0.0999431	-0.534574	-0.232656	-1.32013	-0.132713
PP_2790	PP_2790		Sigma-54 dependent sensory box protein	-0.156221	-0.68288	-0.288881	-1.62041	-0.13266
PP_4071	PP_4071		conserved membrane protein of unknown function	0.202323	1.53244	0.0700938	0.556965	-0.132229
PP_2628	PP_2628		Uncharacterized ABC transporter ATP-binding protein HI_1051	-0.0346795	-0.254967	-0.166848	-1.07307	-0.132169
PP_1943	PP_1943		formyltetrahydrofolate deformylase	0.409189	1.46749	0.277917	1.09311	-0.131272
PP_1567	PP_1567		Capsid protein	-0.0255573	-0.127314	-0.156599	-0.805853	-0.131042
PP_2515	PP_2515		4-oxalmesaconate hydratase	0.296725	1.70488	0.165786	1.10129	-0.130939
PP_2269	PP_2269		putative N-acetylmuramoyl-L-alanine amidase	0.0676995	0.229581	-0.0630028	-0.163687	-0.130702
PP_2815	PP_2815		conserved protein of unknown function	0.0276881	0.130073	-0.102741	-0.456108	-0.130429
PP_2432	PP_2432		6,7-dihydropteridine reductase	0.00188905	0.00969949	-0.128259	-0.365256	-0.130148
PP_1880	PP_1880		Outer membrane autotransporter	-0.0168895	-0.122039	-0.147015	-1.10911	-0.130125
PP_3701	PP_3701		conserved protein of unknown function	0.223889	1.03707	0.0938084	0.600792	-0.13008
PP_3707	PP_3707		conserved protein of unknown function	-0.223018	-0.761035	-0.352919	-1.55875	-0.129901
PP_1054	PP_1054		Type II secretion pathway protein XcpZ	0.0758112	0.114041	-0.0539936	-0.105607	-0.129805
PP_4080	PP_4080		conserved protein of unknown function	0.100801	0.668976	-0.0289232	-0.198638	-0.129724
PP_0024	PP_0024		putative membrane-associated metal-dependent hydrolase	0.232258	1.9586	0.102544	0.867527	-0.129714
PP_2191	PP_2191		putative Lipoprotein	0.0263705	0.0925163	-0.103087	-0.447026	-0.129458
PP_1519	PP_1519		putative Lipoprotein	-0.107465	-0.591762	-0.236823	-1.27714	-0.129358
PP_3129	PP_3129		UDP-glucose 4-epimerase	0.0128556	0.0706309	-0.116072	-0.728108	-0.128928
PP_4813	PP_4813		PAP2 family protein/DedA family protein	-0.0448559	-0.269938	-0.173603	-1.16239	-0.128747
PP_2456	PP_2456		D-ribose ABC transporter - permease subunit	0.119175	0.480069	-0.00945927	-0.0358193	-0.128634
PP_4936	PP_4936		O-antigen polymerase	0.594552	2.47719	0.466052	2.00895	-0.1285
PP_0026	PP_0026		putative cobalt/cadmium/zinc exporter	0.118639	0.812089	-0.00969584	-0.0733375	-0.128335
PP_3601	PP_3601		galactarate dehydratase	0.170251	0.802662	0.0420048	0.259289	-0.128246
PP_1551	PP_1551		putative Phage replication protein O	0.14283	0.924716	0.0148861	0.0892702	-0.127944
PP_1238	PP_1238		putative Lipoprotein	0.0990094	0.453305	-0.0288651	-0.137058	-0.127875
PP_5061	PP_5061		Choline transporter	0.021363	0.156896	-0.106203	-0.751861	-0.127566
PP_4052	PP_4052		4-alpha-glucanotransferase	0.147014	1.02454	0.0197594	0.13521	-0.127254
PP_5688	PP_5688		putative NAD(FAD)-dependent dehydrogenase with Fer2_4 domain	0.0234287	0.133169	-0.103715	-0.556457	-0.127144
PP_2878	PP_2878		conserved protein of unknown function	-0.315561	-0.55337	-0.442669	-0.557775	-0.127108
PP_5284	PP_5284		UPF0758 protein PP_5284	0.138201	0.755154	0.0113233	0.068057	-0.126878
PP_4518	PP_4518		conserved protein of unknown function	0.000613901	0.00249971	-0.126227	-0.554413	-0.126841
PP_4222	PP_4222		putative SyrP protein	0.0666784	0.440859	-0.0599348	-0.39572	-0.126613
PP_1452	PP_1452		MutT/nudix family protein	0.272979	1.6413	0.146371	0.857514	-0.126608
PP_0677	PP_0677		putative Lipoprotein	0.197115	0.415678	0.0707081	0.113174	-0.126407
PP_2552	PP_2552		DOPA decarboxylase	0.0822112	0.42363	-0.0441038	-0.290472	-0.126315
PP_3292	PP_3292		conserved membrane protein of unknown function	0.211393	1.06709	0.0854099	0.46647	-0.125983
PP_4656	PP_4656		protocatechuate 3,4-dioxygenase beta chain	0.179533	1.12312	0.0535824	0.29954	-0.125951
PP_4034	PP_4034		N-carbamoyl-beta-alanine amidohydrolase/allantoine amidohydrolase 2	0.576403	2.33113	0.450765	2.29149	-0.125638
PP_5093	PP_5093		twitching motility protein	0.500581	0.660767	0.375444	0.428623	-0.125137
PP_5425	PP_5425		conserved protein of unknown function	0.150386	0.537996	0.0254407	0.104881	-0.124945
PP_4465	PP_4465		putative Porin	0.109229	0.740399	-0.0151916	-0.0934062	-0.124421
PP_3148	PP_3148		putative Glutamine synthetase	-0.140652	-0.931257	-0.26493	-1.69218	-0.124279
PP_3458	PP_3458		Butyrate--CoA ligase	0.0437634	0.23932	-0.0804905	-0.44736	-0.124254
PP_3796	PP_3796		L-ornithine 5-monooxygenase	-0.0263175	-0.173815	-0.150525	-1.04258	-0.124207
PP_4826	PP_4826		Precorrin-3B C17-methyltransferase	0.136775	0.615669	0.0126008	0.0588215	-0.124174
PP_2641	PP_2641		Iron-sulfur cluster-binding protein	0.0780774	0.517058	-0.0458061	-0.338724	-0.123884
PP_2753	PP_2753		putative Branched-chain amino acid ABC transporter, ATP-binding protein	0.267171	0.886063	0.14329	0.744861	-0.123881
PP_0366	PP_0366		dethiobiotin synthetase	0.076311	0.389509	-0.047244	-0.18766	-0.123555
PP_4581	PP_4581		putative amidotransferase	-0.353096	-0.96572	-0.476404	-1.22158	-0.123308
PP_1382	PP_1382		putative porin-encoding gene	0.234355	1.10399	0.111053	0.532342	-0.123302
PP_4952	PP_4952		ATP-dependent RNA helicase, specific for 23S rRNA	0.211694	0.269363	0.088519	0.188139	-0.123175
PP_2787	PP_2787		putative Transporter	-0.0774879	-0.438659	-0.200629	-1.13908	-0.123141
PP_0830	PP_0830		Acetyltransferase, GNAT family	0.0668778	0.379622	-0.0559585	-0.315862	-0.122836
PP_1557	PP_1557		conserved protein of unknown function	-0.038174	-0.196736	-0.160989	-0.868849	-0.122815
PP_3435	PP_3435		conserved protein of unknown function	0.0800501	0.42837	-0.0425991	-0.301448	-0.122649
PP_2096	PP_2096		fused 23S rRNA m2G2445 methyltransferase and 23S rRNA m7G2069 methyltransferase	-0.166553	-0.99155	-0.288976	-1.91025	-0.122423
PP_5575	PP_5575		conserved protein of unknown function	-0.118678	-0.301699	-0.240566	-0.68526	-0.121888
PP_2204	PP_2204		copper resistance protein B	0.283786	1.05814	0.162102	0.673408	-0.121684
PP_1239	PP_1239		Metallo-beta-lactamase family protein	-0.311752	-0.93248	-0.432922	-1.31382	-0.12117
PP_0409	PP_0409		Sensory box histidine kinase	0.100759	0.599569	-0.0203332	-0.140789	-0.121092
PP_3325	PP_3325		putative Outer membrane ferric siderophore receptor	0.207256	1.37101	0.0861795	0.676277	-0.121077
PP_4278	PP_4278		xanthine dehydrogenase subunit XdhA	-0.134561	-0.604434	-0.25551	-1.32013	-0.120949
PP_2066	PP_2066		Transcriptional regulator, GntR family	0.149365	1.00262	0.0287794	0.167926	-0.120585
PP_4362	PP_4362		conserved protein of unknown function	-0.576852	-1.56382	-0.697395	-1.42181	-0.120543
PP_3086	PP_3086		putative RNA polymerase sigma-70 factor	0.177986	1.07019	0.0575294	0.361354	-0.120457
PP_4617	PP_4617		leucine dehydrogenase	0.0632903	0.496367	-0.0568856	-0.455159	-0.120176
PP_0700	PP_0700		putative Transmembrane sensor	0.121783	0.798544	0.00172206	0.0110804	-0.120061
PP_0373	PP_0373		conserved membrane protein of unknown function	0.136403	0.615535	0.0165402	0.082527	-0.119863
PP_2620	PP_2620		conserved protein of unknown function	-0.137962	-0.753614	-0.257673	-1.54638	-0.119711
PP_5357	PP_5357		Pyridoxamine kinase	0.121891	0.600012	0.00278392	0.0140125	-0.119107
PP_1776	PP_1776		Mannose-6-phosphate isomerase/mannose-1-phosphate guanylyltransferase	0.0614009	0.505662	-0.0574676	-0.464583	-0.118869
PP_3622	PP_3622		putative Isoquinoline 1-oxidoreductase, beta subunit	-0.0554018	-0.409636	-0.174218	-1.29917	-0.118816
PP_1484	PP_1484		predicted polyamine ABC transporter, ATP-binding protein	0.234586	1.26773	0.115848	0.632434	-0.118738
PP_0556	PP_0556		Acetoin catabolism protein	0.0746491	0.267875	-0.0439114	-0.0822659	-0.118561
PP_2937	PP_2937		putative Integrase	0.123093	0.625514	0.00462357	0.0199977	-0.118469
PP_2325	PP_2325		2-dehydropantoate 2-reductase	0.20637	1.34799	0.0879499	0.609877	-0.11842
PP_4596	PP_4596		putative oxidoreductase	-0.0176229	-0.131095	-0.136012	-0.911398	-0.118389
PP_1236	PP_1236		putative Glycine cleavage system transcriptional repressor	0.52925	2.11646	0.410868	2.09017	-0.118382
PP_2383	PP_2383		Transcriptional regulator, AraC family	-0.199842	-0.843516	-0.318075	-1.39882	-0.118233
PP_1579	PP_1579		conserved protein of unknown function	0.00486196	0.0401524	-0.113213	-0.907254	-0.118075
PP_0308	PP_0308		putative dipeptidase	0.0605458	0.364491	-0.057466	-0.360717	-0.118012
PP_5119	PP_5119		Transcriptional regulator, TetR family	0.261458	1.53393	0.143561	0.791347	-0.117897
PP_1349	PP_1349		ATP:cob(I)alamin adenosyltransferase	0.110758	0.488336	-0.00668722	-0.0365714	-0.117446
PP_4682	PP_4682		conserved protein of unknown function containing tetratricopeptide repeat domain	-0.352776	-1.38481	-0.470129	-1.77869	-0.117353
PP_3300	PP_3300		Transcriptional regulator, tetR family	0.105047	0.65798	-0.0119612	-0.0846285	-0.117009
PP_1455	PP_1455		conserved protein of unknown function	0.0320698	0.0944473	-0.0844943	-0.361829	-0.116564
PP_3998	PP_3998		glutathionyl-hydroquinone reductase	0.082624	0.627129	-0.0339228	-0.278908	-0.116547
PP_0101	PP_0101		putative sulfate transporter	0.162763	0.854802	0.0462739	0.234969	-0.116489
PP_0325	PP_0325		sarcosine oxidase subunit alpha	0.0475143	0.386373	-0.0688769	-0.574279	-0.116391
PP_0198	PP_0198		putative transporter	0.0540028	0.190874	-0.062154	-0.228712	-0.116157
PP_2561	PP_2561		putative secreted hemolysin-type calcium-binding bacteriocin	0.0886891	0.767369	-0.0270873	-0.238453	-0.115776
PP_2600	PP_2600		conserved protein of unknown function	0.124583	0.801127	0.00882048	0.0561203	-0.115763
PP_0711	PP_0711		putative hydrolase	0.493567	1.26516	0.377929	1.42922	-0.115638
PP_0525	PP_0525		TonB-dependent receptor, B12 family	0.0551519	0.372644	-0.0603218	-0.416417	-0.115474
PP_3361	PP_3361		putative aminotransferase	0.183122	1.36496	0.0677075	0.51333	-0.115414
PP_2831	PP_2831		L-fuconate dehydratase	0.11899	0.446006	0.00358586	0.0176938	-0.115405
PP_4756	PP_4756		gamma-aminobutyrate permease	-0.0164013	-0.10399	-0.131732	-0.877533	-0.115331
PP_2732	PP_2732		conserved protein of unknown function	0.110569	0.571115	-0.00431155	-0.0207714	-0.114881
PP_1619	PP_1619		tRNA pseudouridine synthase D	0.380035	1.25413	0.265159	0.990337	-0.114877
PP_0274	PP_0274		putative transcriptional regulator containing HTH domain	-0.649339	-1.34854	-0.763828	-1.47346	-0.114489
PP_2506	PP_2506		conserved membrane protein of unknown function	-0.0971028	-0.444193	-0.21155	-1.01503	-0.114447
PP_3902	PP_3902		conserved protein of unknown function	-0.474004	-1.2989	-0.588317	-1.19018	-0.114313
PP_0391	PP_0391		Glycerol-3-phosphate acyltransferase	0.371239	2.174	0.257113	1.33534	-0.114126
PP_0200	PP_0200		putative membrane bound peptidase, nefD	-0.0850763	-0.464328	-0.199194	-1.1678	-0.114118
PP_5539	PP_5539		conserved exported protein of unknown function	-0.0459758	-0.282626	-0.160088	-1.02245	-0.114112
PP_1684	PP_1684		putative Transporter	0.319226	1.88411	0.205586	1.17315	-0.11364
PP_0377	PP_0377		coenzyme PQQ synthesis protein D	-0.0662327	-0.0630117	-0.179848	-0.207713	-0.113615
PP_2128	PP_2128		putative CheV-like chemotaxis protein	0.072732	0.397674	-0.0408576	-0.260522	-0.11359
PP_1132	PP_1132		Na(+)/H(+) antiporter NhaA 1	-0.0275517	-0.165033	-0.141136	-0.905336	-0.113584
PP_0658	PP_0658		Homocysteine S-methyltransferase family protein	-0.169509	-0.905905	-0.283012	-1.66569	-0.113503
PP_2193	PP_2193		Outer membrane ferric siderophore receptor	0.0860604	0.683785	-0.0270961	-0.221653	-0.113157
PP_5748	PP_5748		cytochrome c heme lyase subunit	-1.33812	-2.10036	-1.45099	-2.23938	-0.112878
PP_2348	PP_2348		Sensor histidine kinase	-0.605497	-1.64302	-0.717555	-3.00847	-0.112058
PP_2965	PP_2965		putative tnpA repressor TnpC	-0.227629	-1.27509	-0.339596	-2.09518	-0.111967
PP_5555	PP_5555		conserved protein of unknown function	0.0824409	0.430404	-0.029158	-0.183197	-0.111599
PP_2047	PP_2047		3-hydroxyacyl-CoA dehydrogenase family protein	0.124848	0.435764	0.0132839	0.0512573	-0.111564
PP_1398	PP_1398		conserved protein of unknown function	-0.0374744	-0.211161	-0.148243	-0.632388	-0.110768
PP_4291	PP_4291		conserved exported protein of unknown function	0.144268	1.07438	0.0341172	0.261835	-0.110151
PP_5354	PP_5354		conserved protein of unknown function	-0.649919	-3.32541	-0.759932	-4.2228	-0.110012
PP_0117	PP_0117		Zn(2+) ABC transporter - permease subunit	0.0192396	0.0943574	-0.090676	-0.36294	-0.109916
PP_2599	PP_2599		Chemotaxis sensory transducer family protein	0.206668	1.2279	0.0967731	0.569184	-0.109895
PP_0873	PP_0873		putrescine-binding periplasmic protein	-0.00676401	-0.0496623	-0.116538	-0.902351	-0.109774
PP_5348	PP_5348		Transcriptional regulator, LysR family	-0.194768	-1.27589	-0.304506	-1.77351	-0.109738
PP_2769	PP_2769		putative Branched-chain amino acid ABC transporter, permease protein	0.0770813	0.341274	-0.0326417	-0.163063	-0.109723
PP_2801	PP_2801		gamma-aminobutyraldehyde dehydrogenase	0.117855	0.561284	0.00875474	0.0436602	-0.109101
PP_0619	PP_0619		Branched-chain amino acid ABC transporter, periplasmic amino acid-binding protein	0.0307738	0.213785	-0.0777335	-0.552181	-0.108507
PP_0791	PP_0791		putative hydrolase	-0.20562	-1.14025	-0.313513	-2.11105	-0.107894
PP_5402	PP_5402		deacetylase of acetyl-CoA synthetase, NAD-dependent	-0.0599273	-0.416658	-0.167585	-1.175	-0.107658
PP_0589	PP_0589		Bcr/CflA family multidrug resistance transporter	0.100948	0.602794	-0.0066056	-0.0404469	-0.107553
PP_5144	PP_5144		conserved protein of unknown function	0.228538	1.05589	0.121023	0.616421	-0.107515
PP_2405	PP_2405		conserved exported protein of unknown function	0.191316	1.18827	0.0842795	0.52072	-0.107037
PP_4260	PP_4260		conserved protein of unknown function	-0.400955	-1.27211	-0.507956	-1.58345	-0.107001
PP_3788	PP_3788		putative Non-ribosomal peptide synthetase	0.148015	1.0886	0.0410533	0.312721	-0.106962
PP_3954	PP_3954		periplasmic binding subunit of unknown solute	0.100208	0.7063	-0.00668722	-0.0501192	-0.106895
PP_3643	PP_3643		putative Oxidoreductase	0.370268	1.15705	0.263474	0.755194	-0.106793
PP_1042	PP_1042		Type II secretion system protein K	-0.141252	-0.61902	-0.247749	-1.03125	-0.106498
PP_2667	PP_2667		ABC transporter	-0.0725602	-0.46633	-0.178651	-1.01914	-0.106091
PP_1800	PP_1800		Oxidoreductase Rmd	-0.197762	-1.42612	-0.303707	-2.10713	-0.105946
PP_0116	PP_0116		putative lipoprotein	0.0455615	0.165436	-0.0602707	-0.276711	-0.105832
PP_2553	PP_2553		Major facilitator family transporter	-0.0674107	-0.462993	-0.17315	-1.3152	-0.10574
PP_4265	PP_4265		DNA-binding transcriptional dual regulator	-0.192206	-0.55254	-0.29771	-0.893194	-0.105503
PP_0302	PP_0302		L-carnitine dehydrogenase	-0.0167272	-0.0919438	-0.122091	-0.761621	-0.105364
PP_1049	PP_1049		putative protein secretion protein for export	-0.0858738	-0.403363	-0.191144	-0.938346	-0.105271
PP_2514	PP_2514		4-carboxy-4-hydroxy-2-oxoadipic acid aldolase	-0.172407	-0.768152	-0.277623	-0.886639	-0.105217
PP_4405	PP_4405		Sensory box protein	-0.171628	-1.11547	-0.276605	-2.14892	-0.104978
PP_2399	PP_2399		conserved protein of unknown function	0.0276935	0.144249	-0.0767916	-0.468167	-0.104485
PP_3857	PP_3857		conserved protein of unknown function	0.0639064	0.543732	-0.0405349	-0.349881	-0.104441
PP_0553	PP_0553		Dihydrolipoyllysine-residue acetyltransferase component of acetoin cleaving system	0.0633159	0.305646	-0.0410803	-0.200028	-0.104396
PP_0823	PP_0823		Selenide, water dikinase	-0.0408439	-0.243811	-0.145235	-0.972292	-0.104391
PP_3088	PP_3088		conserved protein of unknown function	-0.134632	-0.670401	-0.238991	-1.39925	-0.104359
PP_1532	PP_1532		putative Phage integrase	0.0922907	0.586082	-0.0118483	-0.0697289	-0.104139
PP_3301	PP_3301		RND efflux membrane fusion protein	-0.065984	-0.369676	-0.169864	-1.09529	-0.10388
PP_2376	PP_2376		Esterified fatty acid cis/trans isomerase	0.220155	1.8743	0.116388	1.0029	-0.103767
PP_3893	PP_3893		putative Phage DNA helicase	-0.0959756	-0.575385	-0.199693	-1.26976	-0.103717
PP_1570	PP_1570		Head-tail adaptor	0.254716	1.00399	0.151098	0.547696	-0.103618
PP_2548	PP_2548		putative Sugar MFS transporter	0.0138785	0.0762409	-0.0897245	-0.434494	-0.103603
PP_5366	PP_5366		dihydrolipoyl dehydrogenase	0.0456431	0.320018	-0.0578345	-0.402286	-0.103478
PP_1007	PP_1007		putative Transmembrane sensor	-0.0388654	-0.234918	-0.142234	-0.886802	-0.103368
PP_4160	PP_4160		K+ transporting ATPase, KdpB subunit	-0.0593642	-0.284526	-0.162727	-0.9396	-0.103362
PP_4393	PP_4393		putative chemotaxis protein	0.1956	1.28008	0.0922528	0.467492	-0.103347
PP_0986	PP_0986		aminomethyltransferase	0.142791	0.523183	0.0395868	0.121034	-0.103204
PP_1083	PP_1083		(2Fe-2S)-binding protein	-0.138622	-0.493261	-0.2417	-0.745926	-0.103077
PP_3476	PP_3476		Type II secretion system protein G	-0.18557	-0.741137	-0.288446	-1.29265	-0.102876
PP_2147	PP_2147		conserved exported protein of unknown function	0.16706	0.464909	0.0643625	0.147142	-0.102697
PP_5261	PP_5261		Transcriptional regulator, LysR family	0.0572921	0.31964	-0.0450765	-0.290527	-0.102369
PP_0561	PP_0561		thiol/disulfide interchange protein 1	0.0747153	0.527242	-0.027548	-0.202808	-0.102263
PP_2545	PP_2545		trans-aconitate methyltransferase	-0.27944	-1.311	-0.381645	-1.93854	-0.102206
PP_1370	PP_1370		Glycosyl transferase, group 1 family protein	-0.301634	-1.72025	-0.40377	-2.82887	-0.102136
PP_3335	PP_3335		conserved protein of unknown function	0.312807	1.79125	0.210698	0.83618	-0.102109
PP_0942	PP_0942		regulatory protease	0.140879	0.884568	0.0387803	0.230703	-0.102099
PP_2618	PP_2618		conserved exported protein of unknown function	0.0640852	0.31768	-0.0379986	-0.210728	-0.102084
PP_3697	PP_3697		conserved protein of unknown function	0.0236102	0.186034	-0.0784557	-0.650968	-0.102066
PP_4235	PP_4235		thiol/disulfide interchange protein 2	0.0596722	0.419436	-0.0423705	-0.265417	-0.102043
PP_1934	PP_1934		conserved protein of unknown function	-0.0694343	-0.570877	-0.171283	-1.42266	-0.101849
PP_2858	PP_2858		conserved exported protein of unknown function	0.258321	0.46918	0.156762	0.393359	-0.101559
PP_3691	PP_3691		DNA helicase-related protein	0.00742144	0.0684442	-0.0939703	-0.86346	-0.101392
PP_2549	PP_2549		conserved protein of unknown function	0.0682679	0.352972	-0.0328553	-0.185714	-0.101123
PP_1686	PP_1686		Glutathione peroxidase	0.00496208	0.031796	-0.0961325	-0.656753	-0.101095
PP_1645	PP_1645		putative enzyme	0.0784452	0.3666	-0.0224786	-0.109083	-0.100924
PP_2284	PP_2284		Tail tubular protein B	0.0166326	0.137395	-0.0841844	-0.686611	-0.100817
PP_2436	PP_2436		Transcriptional regulator, LysR family	0.113037	0.572281	0.012268	0.0704098	-0.100769
PP_1884	PP_1884		conserved protein of unknown function	0.0566982	0.403816	-0.04403	-0.313501	-0.100728
PP_3277	PP_3277		ring 1,2-phenylacetyl-CoA epoxidase regulatory subunit	-0.259158	-0.878321	-0.359759	-1.72538	-0.100601
PP_4282	PP_4282		Aquaporin Z	-0.0619329	-0.261129	-0.162422	-0.689197	-0.100489
PP_0582	PP_0582		Thiolase family protein	0.120218	0.823987	0.0197624	0.136466	-0.100456
PP_2946	PP_2946		peptidyl-tRNA hydrolase, ribosome rescue factor	0.386645	1.18887	0.286227	1.13452	-0.100419
PP_4300	PP_4300		putative hydroxypyruvate reductase	0.107642	0.581618	0.00726252	0.0388534	-0.100379
PP_0234	PP_0234		outer-membrane porin E	-0.0449878	-0.310204	-0.145128	-1.01271	-0.10014
PP_3209	PP_3209		Isoxanthopterin deaminase	-0.0969294	-0.530891	-0.196913	-1.15853	-0.0999839
PP_4209	PP_4209		ABC export system, membrane fusion protein	0.0932904	0.579678	-0.00668722	-0.0349892	-0.0999776
PP_1967	PP_1967		tRNA D-aminoacylase	0.0855713	0.388131	-0.01438	-0.0690087	-0.0999513
PP_1402	PP_1402		C4-dicarboxylate transport sensor protein	0.12107	0.713343	0.021128	0.136481	-0.0999417
PP_3842	PP_3842		conserved protein of unknown function	0.155947	1.21874	0.0560981	0.46138	-0.0998486
PP_2604	PP_2604		major facilitator family transporter	0.0209797	0.123904	-0.0784944	-0.540421	-0.0994741
PP_0594	PP_0594		Transcriptional regulator, TetR family	0.212963	1.10148	0.113789	0.622621	-0.0991734
PP_3734	PP_3734		putative ABC transporter, permease protein	0.031775	0.190999	-0.0673196	-0.463917	-0.0990946
PP_2942	PP_2942		Response regulator	0.0354664	0.21738	-0.0633531	-0.451474	-0.0988195
PP_3152	PP_3152		putative DNA-binding transcriptional regulator, LysR-type	0.0266684	0.176145	-0.0720473	-0.42117	-0.0987157
PP_4011	PP_4011		isocitrate dehydrogenase, NADP(+)-specific	-0.0299001	-0.232346	-0.128596	-1.03864	-0.0986962
PP_3611	PP_3611		conserved exported protein of unknown function	0.21211	1.19045	0.113421	0.633747	-0.0986886
PP_1299	PP_1299		putative amino acid ABC transporter - membrane subunit	0.0251641	0.130062	-0.0733293	-0.454719	-0.0984934
PP_2872	PP_2872		O-acetylserine/cysteine export transporter	0.135663	0.707957	0.0371782	0.199825	-0.0984843
PP_5208	PP_5208		putative translation related protein	0.0898353	0.442019	-0.00862586	-0.0522403	-0.0984612
PP_3421	PP_3421		Sensor histidine kinase	0.109454	0.72784	0.0109934	0.0753188	-0.0984605
PP_2452	PP_2452		conserved protein of unknown function	0.110821	0.543754	0.0127257	0.0537296	-0.0980951
PP_0284	PP_0284		gamma-aminobutyrate permease	-0.0231526	-0.156929	-0.121222	-0.930619	-0.0980698
PP_4618	PP_4618		conserved protein of unknown function	0.257748	1.43788	0.159933	0.943327	-0.0978141
PP_1162	PP_1162		Protein GstA	-0.0222443	-0.11825	-0.120009	-0.694146	-0.0977651
PP_2065	PP_2065		Multidrug efflux RND transporter	0.0643435	0.399862	-0.0333394	-0.241534	-0.0976829
PP_2366	PP_2366		fosmidomycin efflux system	0.260639	1.8205	0.16299	1.05155	-0.097649
PP_0017	PP_0017		putative transcriptional regulator	0.384629	2.01434	0.287095	1.78107	-0.0975338
PP_3825	PP_3825		conserved protein of unknown function	0.0758382	0.273074	-0.0215351	-0.0893609	-0.0973733
PP_0352	PP_0352		RNA polymerase sigma-70 factor, ECF subfamily	-0.0969828	-0.354208	-0.194277	-0.641293	-0.0972942
PP_1921	PP_1921		conserved protein of unknown function	0.0968621	0.396623	-0.000352634	-0.0016231	-0.0972148
PP_3371	PP_3371		Sensor histidine kinase	0.311756	1.0787	0.214579	0.732323	-0.0971771
PP_2199	PP_2199		conserved protein of unknown function	0.171037	0.965625	0.0738899	0.393706	-0.0971471
PP_3469	PP_3469		conserved protein of unknown function	-0.0609283	-0.298457	-0.158035	-0.813073	-0.0971062
PP_5362	PP_5362		conserved exported protein of unknown function	0.389863	2.40446	0.293059	2.23142	-0.0968039
PP_4339	PP_4339		Protein phosphatase CheZ	0.626049	3.43097	0.529251	2.5551	-0.0967979
PP_3367	PP_3367		conserved protein of unknown function	0.428341	1.82539	0.331636	1.58332	-0.096705
PP_0320	PP_0320		Methyl-accepting chemotaxis transducer	-0.0214536	-0.155604	-0.118123	-0.873827	-0.0966693
PP_3329	PP_3329		conserved membrane protein of unknown function	0.0529409	0.368041	-0.0437245	-0.337188	-0.0966654
PP_0892	PP_0892		Phospholipase family protein	0.0770312	0.547231	-0.0191073	-0.117569	-0.0961386
PP_2476	PP_2476		NADPH-dependent curcumin/dihydrocurcumin reductase	-0.0323944	-0.229305	-0.128318	-0.878074	-0.0959234
PP_5719	PP_5719		choline-responsive transcriptional repressor BetI	0.152191	0.927359	0.0562977	0.325194	-0.0958938
PP_3222	PP_3222		ABC transporter, permease protein	0.334375	1.79972	0.238547	1.63068	-0.0958284
PP_0792	PP_0792		catabolite repressor-activator, DNA-binding transcriptional dual regulator	0.0331816	0.133793	-0.0625163	-0.317729	-0.0956979
PP_4588	PP_4588		putative oxidoreductase (nitroreductase family)	0.0727364	0.405294	-0.0226506	-0.146224	-0.0953869
PP_2428	PP_2428		Probable sugar efflux transporter	0.0707121	0.471893	-0.0245556	-0.173751	-0.0952677
PP_0785	PP_0785		putative cysZ protein, required for sulfate transport	0.0853677	0.447859	-0.00899004	-0.0472965	-0.0943577
PP_4022	PP_4022		conserved protein of unknown function	0.12364	0.762323	0.0297853	0.190374	-0.0938545
PP_0370	PP_0370		Acyl-CoA dehydrogenase family protein	0.135249	1.09517	0.0414227	0.34156	-0.0938267
PP_4652	PP_4652		putative Membrane protein	0.153852	0.648464	0.0604386	0.261019	-0.0934134
PP_3417	PP_3417		D-gluconate transporter	0.345869	1.64911	0.252532	1.16193	-0.093337
PP_1644	PP_1644		NAD(P)H dehydrogenase (quinone)	-0.156367	-0.534824	-0.249493	-1.15773	-0.0931265
PP_2874	PP_2874		conserved protein of unknown function	-0.12907	-0.758083	-0.222033	-1.27483	-0.092963
PP_1710	PP_1710		MFS transporter, phthalate permease family	0.0452622	0.344885	-0.0474949	-0.382169	-0.092757
PP_2169	PP_2169		tRNA-dihydrouridine synthase A	-0.072237	-0.359782	-0.164813	-0.870305	-0.0925761
PP_2270	PP_2270		putative DNA primase/helicase protein	0.0790372	0.559143	-0.0132725	-0.0993028	-0.0923098
PP_4586	PP_4586		conserved exported protein of unknown function	-0.194493	-1.07021	-0.286731	-1.4467	-0.0922376
PP_0053	PP_0053		putative sulfide:quinone oxidoreductase	-0.00649041	-0.0518085	-0.0986949	-0.786938	-0.0922045
PP_1929	PP_1929		arsenite/antimonite transporter	0.0541681	0.357735	-0.0375971	-0.246928	-0.0917652
PP_3143	PP_3143		Transcriptional regulator, LysR family	0.242106	0.969321	0.15065	0.498398	-0.0914559
PP_4415	PP_4415		conserved protein of unknown function	0.194014	1.28565	0.102628	0.787052	-0.0913852
PP_5342	PP_5342		Transcriptional regulator, GntR family	0.0771687	0.58266	-0.0140392	-0.109133	-0.0912079
PP_4612	PP_4612		putative FecR protein	-0.0475424	-0.287653	-0.138713	-0.891778	-0.0911704
PP_1871	PP_1871		Protease HtpX	0.20059	0.873195	0.109452	0.503658	-0.0911384
PP_2239	PP_2239		threonine and homoserine exporter	-0.0149422	-0.109696	-0.105858	-0.778751	-0.090916
PP_4624	PP_4624		putative hydrolase, alpha/beta fold family	0.0414743	0.276629	-0.0493961	-0.378883	-0.0908703
PP_3278	PP_3278		ring 1,2-phenylacetyl-CoA epoxidase alpha subunit	-0.0343301	-0.145692	-0.125188	-0.617173	-0.0908576
PP_5561	PP_5561		conserved protein of unknown function	-0.13004	-0.711827	-0.220806	-1.05534	-0.0907657
PP_1885	PP_1885		conserved protein of unknown function	0.0504452	0.42179	-0.04029	-0.329688	-0.0907353
PP_3349	PP_3349		3-hydroxyphenylpropionate / 3-hydroxycinnamate:H+ symporter	0.213992	1.10874	0.123285	0.639674	-0.0907069
PP_0206	PP_0206		Ferredoxin, 4Fe-4S	0.144622	0.638696	0.0539929	0.2439	-0.090629
PP_3258	PP_3258		conserved protein of unknown function	0.209635	0.524982	0.119099	0.414787	-0.0905363
PP_3357	PP_3357		vanillin dehydrogenase	0.270753	1.22443	0.180259	0.734614	-0.0904936
PP_4111	PP_4111		Elongation factor G 2	0.0210762	0.126977	-0.0693363	-0.422376	-0.0904125
PP_0737	PP_0737		lipid A 3-O-deacylase	0.103419	0.516706	0.0131203	0.058621	-0.0902991
PP_2765	PP_2765		putative Sulfonate monooxygenase MsuD	0.0242959	0.0606328	-0.0654782	-0.194336	-0.089774
PP_0990	PP_0990		DoxX family protein	0.0255744	0.1091	-0.0639233	-0.31022	-0.0894977
PP_2287	PP_2287		Phage internal core protein	-0.0287327	-0.223161	-0.118077	-0.979967	-0.0893446
PP_3011	PP_3011		conserved protein of unknown function	0.139134	0.982878	0.0500773	0.354639	-0.0890571
PP_3383	PP_3383		gluconate 2-dehydrogenase flavoprotein subunit	0.0328728	0.254909	-0.0561711	-0.431239	-0.089044
PP_2212	PP_2212		Leucine-rich repeat domain protein	-0.0437167	-0.349076	-0.13276	-1.04895	-0.0890432
PP_0110	PP_0110		CyoE like protoheme IX farnesyltransferase	0.161644	1.01149	0.0727473	0.426059	-0.0888964
PP_5035	PP_5035		Histidine utilization repressor	-0.824883	-3.25145	-0.913348	-3.59381	-0.0884654
PP_4198	PP_4198		OmpA family protein	-0.0980837	-0.342211	-0.186247	-0.759276	-0.0881636
PP_3827	PP_3827		2-nitropropane dioxygenase	0.0355819	0.228859	-0.0525221	-0.32136	-0.088104
PP_3246	PP_3246		Beta-carotene hydroxylase	0.0873667	0.55945	-0.000489463	-0.00340876	-0.0878561
PP_3932	PP_3932		Diguanylate cyclase	-0.11572	-0.635272	-0.20353	-1.13352	-0.0878093
PP_0717	PP_0717		conserved membrane protein of unknown function, DUF2955 family	0.0483062	0.329072	-0.0394666	-0.271656	-0.0877728
PP_0988	PP_0988		glycine dehydrogenase	0.0253879	0.191099	-0.0623497	-0.489126	-0.0877375
PP_3719	PP_3719		Putrescine-binding periplasmic protein	0.15432	1.07318	0.0667454	0.511664	-0.0875747
PP_2477	PP_2477		isoquinoline 1-oxidoreductase subunit alpha	0.177173	0.622841	0.0896311	0.328143	-0.0875421
PP_3271	PP_3271		phenylacetic acid-specific porin	0.121755	0.827033	0.0342144	0.228497	-0.0875407
PP_0587	PP_0587		conserved exported protein of unknown function	0.153544	0.918302	0.0663517	0.395279	-0.0871924
PP_5161	PP_5161		putative lysophospholipase	0.254078	1.51107	0.166889	0.713511	-0.0871887
PP_4345	PP_4345		Transcriptional regulator, GntR family	-0.107824	-0.606625	-0.194449	-1.09347	-0.086625
PP_0249	PP_0249		conserved protein of unknown function	0.0621119	0.285881	-0.0241311	-0.147815	-0.0862431
PP_0103	PP_0103		cytochrome c oxidase subunit 2	-0.0122343	-0.0663671	-0.0980672	-0.580822	-0.0858329
PP_0608	PP_0608		putative type 4 fimbrial biogenesis protein	0.246024	0.885348	0.160269	0.774231	-0.0857548
PP_5152	PP_5152		conserved exported protein of unknown function	-0.108654	-0.437634	-0.194108	-0.775118	-0.0854544
PP_0685	PP_0685		conserved protein of unknown function	0.0872352	0.162688	0.002028	0.00385081	-0.0852072
PP_1580	PP_1580		conserved protein of unknown function	0.100068	0.571057	0.0148708	0.0931235	-0.0851975
PP_3450	PP_3450		conserved protein of unknown function containing TPR repeat	0.268509	1.89987	0.183488	1.31649	-0.0850211
PP_4255	PP_4255		cytochrome c oxidase subunit I, cbb3-type	-0.0286974	-0.228798	-0.113551	-0.913704	-0.0848533
PP_3878	PP_3878		putative Phage minor capsid protein C	0.0790294	0.430916	-0.00516888	-0.0302067	-0.0841983
PP_4890	PP_4890		ATP phosphoribosyltransferase regulatory subunit	-0.409041	-1.40326	-0.493222	-1.58883	-0.0841809
PP_5344	PP_5344		Acetyltransferase	0.123953	0.788147	0.0398783	0.258862	-0.084075
PP_3570	PP_3570		carbohydrate-selective porin	0.0458299	0.331389	-0.0382121	-0.289294	-0.0840419
PP_1754	PP_1754		conserved protein of unknown function	0.0838258	0.650614	-1.99e-06	-1.41e-05	-0.0838278
PP_4466	PP_4466		Dioxygenase, TauD/TfdA family	0.00593256	0.0438921	-0.0777554	-0.59381	-0.083688
PP_1278	PP_1278		Alginate biosynthesis protein AlgF	0.0729462	0.454503	-0.0106818	-0.064127	-0.083628
PP_0630	PP_0630		DNA gyrase inhibitor YacG	-0.0982921	-0.0961593	-0.181854	-0.190618	-0.0835615
PP_5004	PP_5004		Poly(3-hydroxyalkanoate) depolymerase	0.135435	0.790516	0.051964	0.281615	-0.0834708
PP_3748	PP_3748		conserved hypothetical protein	0.0963087	0.321694	0.0131648	0.0521107	-0.0831439
PP_4853	PP_4853		putative permease of the drug/metabolite transporter (DMT) superfamily	0.0805024	0.505	-0.00258668	-0.018137	-0.0830891
PP_4954	PP_4954		conserved membrane protein of unknown function	-0.114799	-0.74466	-0.197813	-1.37203	-0.0830145
PP_4307	PP_4307		putative permease of the drug/metabolite transporter (DMT) superfamily	-0.0277518	-0.203063	-0.110465	-0.778064	-0.0827128
PP_2559	PP_2559		Metalloprotease secretion protein	0.518091	1.95593	0.435499	1.8247	-0.0825912
PP_5658	PP_5658		protein of unknown function	0.264055	0.849693	0.181507	0.384748	-0.0825484
PP_3928	PP_3928		conserved exported protein of unknown function	0.299097	1.14348	0.216572	0.8649	-0.0825259
PP_5212	PP_5212		Oxidoreductase, iron-sulfur-binding	0.760834	4.07187	0.678538	3.2998	-0.0822963
PP_3739	PP_3739		porin-like protein	-0.0764868	-0.467228	-0.158727	-0.969955	-0.0822405
PP_0154	PP_0154		propionyl-CoA:succinate CoA transferase	-0.0127374	-0.105162	-0.0948965	-0.771985	-0.0821591
PP_3695	PP_3695		conserved protein of unknown function	0.143809	1.0792	0.0619338	0.478779	-0.081875
PP_0295	PP_0295		choline / betaine / carnitine ABC transporter - membrane subunit	0.00714258	0.0369929	-0.0744365	-0.382861	-0.0815791
PP_3590	PP_3590		D-lysine aminotransferase	0.227325	0.993512	0.145795	0.715285	-0.0815305
PP_1348	PP_1348		putative MutT/nudix family protein/thiamine-phosphate pyrophosphorylase	0.0290171	0.162161	-0.0524804	-0.213237	-0.0814975
PP_3081	PP_3081		conserved protein of unknown function	0.243482	1.02528	0.162278	0.714773	-0.0812038
PP_1728	PP_1728		conserved membrane protein of unknown function	-0.0548877	-0.33405	-0.135869	-0.883287	-0.0809815
PP_4547	PP_4547		putative Glutamine synthetase	-0.00215955	-0.0151369	-0.0829787	-0.445213	-0.0808191
PP_1586	PP_1586		putative Killer protein	0.0740142	0.305474	-0.00672109	-0.0390998	-0.0807353
PP_1269	PP_1269		Universal stress protein family	0.0475586	0.0799849	-0.0330377	-0.0596899	-0.0805963
PP_0636	PP_0636		Cold shock DNA-binding domain protein	0.193428	1.11957	0.113008	0.680867	-0.0804197
PP_1555	PP_1555		putative Phage integrase	0.173557	0.749583	0.0932309	0.38681	-0.0803265
PP_5563	PP_5563		conserved membrane protein of unknown function	-0.00202176	-0.00900363	-0.082201	-0.432465	-0.0801792
PP_3680	PP_3680		conserved protein of unknown function	0.14065	1.13519	0.0605461	0.517612	-0.0801042
PP_2018	PP_2018		BNR domain protein	-0.346359	-1.20523	-0.426382	-1.86829	-0.0800228
PP_4945	PP_4945		23S rRNA m(6)A2030 methyltransferase	0.0941066	0.544833	0.014791	0.0768078	-0.0793155
PP_2597	PP_2597		conserved protein of unknown function	0.27687	1.46011	0.197698	0.932384	-0.079172
PP_1721	PP_1721		putative phosphoserine phosphatase	0.0719973	0.322057	-0.00703039	-0.0365659	-0.0790277
PP_2674	PP_2674		quinoprotein ethanol dehydrogenase	0.214064	1.3282	0.135193	0.650239	-0.078871
PP_2208	PP_2208		phosphonoacetaldehyde hydrolase	0.229618	0.971544	0.150821	0.823679	-0.0787971
PP_3302	PP_3302		RND efflux transporter	0.0252337	0.164965	-0.0534545	-0.384402	-0.0786882
PP_3095	PP_3095		Protein ClpV1	0.149173	0.810232	0.0705098	0.368552	-0.0786627
PP_5064	PP_5064		choline dehydrogenase	0.0245519	0.136064	-0.0540358	-0.339738	-0.0785877
PP_5270	PP_5270		D-amino-acid:quinone oxidoreductase (deaminating)	-0.28244	-1.23326	-0.36094	-1.53874	-0.0785005
PP_4475	PP_4475		succinylglutamate desuccinylase	-0.576187	-2.9983	-0.654466	-3.77845	-0.078279
PP_3721	PP_3721		Arginine--pyruvate transaminase AruH	-0.281342	-1.79998	-0.359402	-2.18548	-0.0780598
PP_2417	PP_2417		putative Iron ABC transporter, permease protein	0.072459	0.142328	-0.00549249	-0.014065	-0.0779515
PP_0044	PP_0044		cobalt-zinc-cadmium resistance protein	0.397169	2.21618	0.319359	1.69174	-0.07781
PP_1982	PP_1982		small heat shock protein IbpA	0.0921167	0.322134	0.0145851	0.0690529	-0.0775316
PP_2257	PP_2257		putative aerotaxis receptor	0.243475	1.36446	0.165971	0.947103	-0.0775043
PP_5696	PP_5696		conserved protein of unknown function	0.0758501	0.354013	-0.00164694	-0.00533437	-0.077497
PP_0577	PP_0577		conserved protein of unknown function	0.0706329	0.40017	-0.00676178	-0.0385694	-0.0773947
PP_4637	PP_4637		5-methyltetrahydropteroyltriglutamate- homocysteine S-methyltransferase family protein	-0.0640003	-0.347387	-0.141188	-0.860683	-0.0771881
PP_4183	PP_4183		conserved membrane protein of unknown function	-0.0237943	-0.11374	-0.100906	-0.483193	-0.0771115
PP_5535	PP_5535		conserved membrane protein of unknown function	0.130757	0.48762	0.0538481	0.229053	-0.0769085
PP_2057	PP_2057		Uncharacterized transporter YraO	0.0051121	0.0356644	-0.0717339	-0.484788	-0.076846
PP_2830	PP_2830		Major facilitator family transporter	0.143516	0.930507	0.0669093	0.402384	-0.0766063
PP_0616	PP_0616		Branched-chain amino acid ABC transporter, ATP binding protein	0.106814	0.440754	0.0303994	0.112132	-0.0764145
PP_0012	PP_0012		DNA replication and repair protein	0.0453366	0.274413	-0.0310496	-0.180402	-0.0763862
PP_0654	PP_0654		putative malate dehydrogenase	0.295687	1.65927	0.219376	1.2488	-0.0763105
PP_3575	PP_3575		Outer membrane ferric siderophore receptor	0.0285408	0.226866	-0.0476562	-0.383501	-0.0761969
PP_2707	PP_2707		putative Exodeoxyribonuclease III	0.179181	1.14173	0.103038	0.683598	-0.0761432
PP_2035	PP_2035		benzoate transport protein	-0.289471	-1.81288	-0.365338	-2.31735	-0.0758667
PP_5259	PP_5259		Transcriptional regulator, LysR family	0.166896	1.17028	0.0913514	0.661698	-0.0755447
PP_5553	PP_5553		conserved protein of unknown function	-0.101014	-0.431734	-0.176508	-0.995387	-0.0754938
PP_2539	PP_2539		Transcriptional regulator, LysR family	0.10102	0.36605	0.0259451	0.145761	-0.0750748
PP_1367	PP_1367		formyltetrahydrofolate hydrolase	-0.204622	-0.921108	-0.279522	-1.20268	-0.0748997
PP_2005	PP_2005		conserved exported protein of unknown function	-0.122062	-0.743102	-0.19695	-1.03645	-0.0748883
PP_4539	PP_4539		Transcriptional regulator, LysR family	0.0912138	0.449873	0.0164979	0.0846253	-0.0747159
PP_0997	PP_0997		Sigma-54 dependent transcriptional regulator/sensory box protein	0.106624	0.509201	0.0319589	0.166148	-0.0746649
PP_3852	PP_3852		conserved protein of unknown function with BNR domain	0.0567497	0.462919	-0.0176048	-0.140439	-0.0743545
PP_4866	PP_4866		High-affinity branched-chain amino acid transport system permease protein BraD	-0.019815	-0.13784	-0.0939987	-0.67183	-0.0741837
PP_2395	PP_2395		Leucine-rich repeat domain protein	0.195182	1.47759	0.12118	0.963409	-0.0740024
PP_3406	PP_3406		Acetyltransferase, GNAT family	0.0476277	0.316598	-0.0260921	-0.1728	-0.0737198
PP_1210	PP_1210		DNA-binding stress protein	-0.0835684	-0.389393	-0.157216	-0.57765	-0.0736479
PP_4535	PP_4535		conserved protein of unknown function	0.0630495	0.508131	-0.0105571	-0.0843957	-0.0736066
PP_3491	PP_3491		Enoly-coenzyme A hydratase/isomerase family protein	-0.145109	-0.847739	-0.218595	-1.44581	-0.0734867
PP_4085	PP_4085		putative RHS family protein	-0.00680096	-0.0601804	-0.0801202	-0.716871	-0.0733192
PP_2601	PP_2601		Transcriptional regulator, IclR family	-0.236357	-1.18588	-0.309623	-1.40899	-0.0732654
PP_3287	PP_3287		transcriptional regulator with 4Fe-4S cluster; Crp/Fnr family	0.0553452	0.230997	-0.0177454	-0.0919737	-0.0730906
PP_3813	PP_3813		3,4-dihydroxy-2-butanone 4-phosphate synthase/GTP cyclohydrolase II	-0.159261	-0.911505	-0.232324	-1.12481	-0.0730626
PP_0570	PP_0570		lipoprotein of unknown function	-0.1041	-0.890278	-0.177155	-1.55068	-0.0730551
PP_2547	PP_2547		Transcriptional regulator, LysR family	-0.388673	-0.941565	-0.461726	-1.74532	-0.0730522
PP_3102	PP_3102		conserved protein of unknown function	-1.34465	-3.40351	-1.41768	-4.31413	-0.0730313
PP_3781	PP_3781		Oxygen-independent Coproporphyrinogen III oxidase family protein	-0.0249568	-0.190747	-0.0979016	-0.700757	-0.0729449
PP_0132	PP_0132		Alginate biosynthesis sensor protein KinB	0.0189632	0.0762056	-0.0539662	-0.231346	-0.0729293
PP_4563	PP_4563		conserved protein of unknown function	0.0684225	0.39085	-0.00439695	-0.0250955	-0.0728194
PP_4081	PP_4081		putative type 4/6 secretion system	0.356424	1.62311	0.283781	1.62285	-0.072643
PP_2363	PP_2363		conserved protein of unknown function	0.0520163	0.389687	-0.0204806	-0.152885	-0.0724969
PP_4232	PP_4232		Cytochrome c family protein	-0.0472828	-0.325096	-0.119572	-0.934232	-0.0722893
PP_0207	PP_0207		putative Nitrate ABC transporter, periplasmic nitrate-binding protein	-0.0190286	-0.145033	-0.0908155	-0.588891	-0.0717869
PP_5371	PP_5371		Rubredoxin/rubredoxin reductase	-0.0125729	-0.0847708	-0.084134	-0.624664	-0.071561
PP_1280	PP_1280		Probable alginate O-acetylase AlgI	-0.0626701	-0.474755	-0.134193	-1.03012	-0.0715226
PP_4740	PP_4740		Type I restriction enzyme EcoAI R protein	0.152697	1.29889	0.0813112	0.694465	-0.0713858
PP_3961	PP_3961		putative Transporter	-0.0638171	-0.37198	-0.135118	-0.862971	-0.0713012
PP_0652	PP_0652		Gluconate transporter	-0.0519021	-0.366661	-0.123132	-0.945812	-0.0712303
PP_3652	PP_3652		Transporter, LysE family	-0.112685	-0.658813	-0.183887	-1.26126	-0.0712022
PP_3493	PP_3493		Transcriptional regulator, LysR family	-0.0175685	-0.0829935	-0.0887223	-0.558126	-0.0711537
PP_3266	PP_3266		conserved protein of unknown function	0.086812	0.512726	0.0157241	0.104815	-0.0710879
PP_3665	PP_3665		AraC family transcriptional regulator	-0.112147	-0.72338	-0.183191	-1.27488	-0.0710437
PP_5612	PP_5612		protein of unknown function	-0.075836	-0.280829	-0.146662	-0.568063	-0.0708257
PP_5076	PP_5076		L-glutamate synthase(NADPH) alpha subunit	0.231927	1.91178	0.161209	1.33245	-0.0707179
PP_2040	PP_2040		Major facilitator family transporter	-0.193899	-1.00701	-0.264418	-1.42143	-0.0705183
PP_1887	PP_1887		conserved protein of unknown function	0.0500749	0.454	-0.0203598	-0.183688	-0.0704348
PP_4425	PP_4425		putative amino-acid ABC transporter ATP-binding protein y4tH	-0.0935888	-0.483252	-0.164022	-0.744721	-0.070433
PP_3563	PP_3563		conserved exported protein of unknown function	-0.023896	-0.100093	-0.094153	-0.331736	-0.070257
PP_4046	PP_4046		conserved protein of unknown function	0.046808	0.315219	-0.0232204	-0.158151	-0.0700284
PP_3804	PP_3804		conserved exported protein of unknown function	-0.0764987	-0.271564	-0.146228	-0.77553	-0.0697292
PP_0862	PP_0862		PKHD-type hydroxylase PP_0862	0.00823909	0.0423023	-0.0614412	-0.332626	-0.0696803
PP_4049	PP_4049		type 6 secretion system protein	0.0213643	0.139835	-0.0480621	-0.349796	-0.0694264
PP_5685	PP_5685		protein of unknown function	0.0885239	0.478596	0.0191513	0.103207	-0.0693726
PP_2982	PP_2982		putative cointegrate resolution protein T Tn4652	-0.12452	-0.78375	-0.193858	-1.15351	-0.0693381
PP_0626	PP_0626		NADH dehydrogenase	0.106204	0.613857	0.0371873	0.186745	-0.0690166
PP_3837	PP_3837		inner membrane protein of unknown function	0.0918757	0.353005	0.0230199	0.0778649	-0.0688558
PP_1524	PP_1524		23S rRNA m1G745 methyltransferase	0.24537	1.01647	0.176801	0.796257	-0.0685684
PP_0614	PP_0614		putative N-carbamoyl-beta-alanine amidohydrolase/allantoine amidohydrolase 1	-0.0971987	-0.398767	-0.165472	-0.864887	-0.0682729
PP_5689	PP_5689		conserved protein of unknown function	-0.052276	-0.189521	-0.120104	-0.426225	-0.0678276
PP_1030	PP_1030		conserved protein of unknown function	0.128469	0.593015	0.0607061	0.345556	-0.0677633
PP_2262	PP_2262		sugar ABC transporter, permease protein	0.0137045	0.0882728	-0.0539359	-0.361099	-0.0676404
PP_1102	PP_1102		conserved protein of unknown function	0.0994399	0.466738	0.0320696	0.170545	-0.0673703
PP_0794	PP_0794		1-phosphofructokinase monomer	0.394911	1.59578	0.327658	1.43255	-0.0672522
PP_2237	PP_2237		conserved protein of unknown function	0.0026628	0.0206146	-0.064547	-0.487022	-0.0672098
PP_0002	PP_0002		probable chromosome partition protein	-0.459955	-2.14218	-0.527156	-2.68618	-0.0672004
PP_5399	PP_5399		conserved protein of unknown function	0.0115345	0.0704483	-0.0556065	-0.394272	-0.067141
PP_3949	PP_3949		HTH-type transcriptional repressor NicS	-0.0104268	-0.0828459	-0.0774325	-0.602428	-0.0670057
PP_0029	PP_0029		two component heavy metal response regulator	0.0256267	0.144325	-0.0412179	-0.243269	-0.0668446
PP_3544	PP_3544		Transcriptional regulator, GntR family	0.134829	0.830379	0.0682405	0.4776	-0.0665883
PP_0119	PP_0119		putative zinc uptake regulation protein ZUR	-0.141235	-0.412934	-0.20761	-0.693158	-0.0663753
PP_2448	PP_2448		gamma-glutamylputrescine oxidase	-0.0323902	-0.209412	-0.0986438	-0.60913	-0.0662536
PP_0375	PP_0375		Prolyl oligopeptidase family protein	-0.00819224	-0.059903	-0.0744223	-0.53411	-0.06623
PP_0160	PP_0160		putative ferrioxamine receptor	0.103239	0.931427	0.0372046	0.333208	-0.0660342
PP_3239	PP_3239		putative cointegrate resolution protein T Tn4652	0.603689	1.32943	0.53773	1.66106	-0.0659587
PP_2126	PP_2126		DNA-binding response regulator, LuxR family	-0.235667	-1.01008	-0.301541	-1.48526	-0.065874
PP_3849	PP_3849		putative calcium-binding protein, hemolysin-type	0.295098	1.8679	0.22924	1.61537	-0.0658582
PP_2276	PP_2276		putative phage exonuclease	-0.0590766	-0.357812	-0.124889	-0.836099	-0.0658127
PP_1509	PP_1509		conserved protein of unknown function	0.0396206	0.240697	-0.0259686	-0.175702	-0.0655892
PP_5442	PP_5442		protein of unknown function	0.0998011	0.675609	0.0343376	0.244455	-0.0654635
PP_0408	PP_0408		conserved exported protein of unknown function	0.24355	1.76733	0.17822	1.20898	-0.0653296
PP_3105	PP_3105		conserved membrane protein of unknown function	-0.119027	-0.206539	-0.184147	-0.483855	-0.0651203
PP_0535	PP_0535		Outer membrane ferric siderophore receptor	0.152181	1.26642	0.0871182	0.740724	-0.0650628
[truncated: 2,937 more rows]
